# Supplementary material for: Immune DNA methylation in depression: cross-sectional and longitudinal study
Source: BJPsych Open. 2025 Jul 10;11(4):e129. doi: 10.1192/bjo.2025.10065 (PMC12247058; doi:10.1192/bjo.2025.10065)
Supplement: Herrera-Rivero et al. supplementary material 2 — Herrera-Rivero et al. supplementary material [file S2056472425100653sup002.xlsx]

## Sheet: Suppl.Table.1
GWAS Catalog trait association data	Unipolar depression	Type 2 diabetes	Obesity	Gout	Total
# reported associations	1667	4577	190	203	6637
# reported traits	56	16	6	9	87
# mapped genes	1261	1787	147	155	3070
# genes in ImmuneSet	236	377	32	42	622
# genes in study dataset	142	232	21	25	382
# genes annotated to exDMPs	41	73	5	7	113

## Sheet: Suppl.Table.2
Probe ID	Chr	BP	Strand	Enhancer	Regulatory_Feature_Group	Gene_Group	Gene_Name	Gene_GWAS_association(s)	Case-Control (y0)			Cases	y0 - y3		y0 - y6		y3 - y6		Controls	y0 - y3		y0 - y6		y3 - y6		Depression-associated	Change pattern
									logFC	pVal	qVal	Signal	Effect	qVal	Effect	qVal	Effect	qVal	Signal	Effect	qVal	Effect	qVal	Effect	qVal	longitudinal change
cg06881186	18	60987441	+	.	Promoter_Associated	TSS1500	BCL2	Diabetes	-0.0754338	0.000171292	0.306046	OK_nrc	0.437956	7.13443e-17	0.430657	4.21582e-15	-0.0875912	0.529115	RC	0.2657	1.44289e-07	0.333333	2.58274e-08	0.0917874	0.655376	yes	stable
cg22512670	1	26855765	-	.	Promoter_Associated	TSS1500	RPS6KA1	Diabetes	0.0879821	0.000279311	0.306046	NS	-0.00729927	0.825212	-0.0656934	0.905231	-0.0510949	0.825212	NS	-0.00483092	0.375865	0.101449	0.186835	0.0338164	0.375865	no	NS
cg16125291	8	19796335	-	TRUE	.	TSS1500	LPL	Diabetes	-0.19747	0.000437617	0.306046	NS	-0.0583942	0.812575	0.0729927	0.530219	0.0948905	0.530219	NS	0.0917874	0.676568	0.149758	0.180441	0.0917874	0.214533	no	NS
cg27072387	2	33171699	+	.	Promoter_Associated	TSS1500	LTBP1	Depression	-0.0896722	0.000559021	0.306046	EC	0.248175	1.92474e-07	0.189781	4.14758e-06	0.0364964	0.456554	NS	0.0917874	0.940571	-0.0434783	0.940571	0.0241546	0.940571	no	inconclusive
cg00647220	16	14013937	+	.	Promoter_Associated	TSS200	ERCC4	Depression	-0.0564927	0.000836948	0.306046	OK_nrc	0.248175	0.000680527	0.0510949	0.531752	-0.19708	0.00319664	OK_nrc	0.0821256	0.111445	-0.140097	0.069461	-0.246377	0.00109532	no	significant but non-specific
cg14744537	18	52495740	+	TRUE	Unclassified_Cell_type_specific	TSS200	RAB27B	Depression	0.0717942	0.000856896	0.306046	OK_nrc	0.0364964	0.0415731	0.0656934	0.130708	-0.0437956	0.450511	OK_nrc	0.304348	7.64319e-08	0.149758	0.00209559	-0.149758	0.0142187	no	significant but non-specific
cg21830221	1	42334284	+	TRUE	Unclassified_Cell_type_specific	5'UTR	HIVEP3	Depression	0.0878246	0.00088076	0.306046	OK_nrc	0.0583942	0.031797	0.153285	0.000925584	0.0729927	0.187355	RC	0.178744	0.00305906	0.149758	0.0024367	0.0338164	0.787837	yes	stable
cg06072021	11	128564106	-	TRUE	.	1stExon	FLI1	Diabetes	-0.0828951	0.000891289	0.306046	EC	0.357664	1.69308e-12	0.270073	6.02154e-09	-0.116788	0.160347	EC	0.188406	0.000280383	0.217391	0.000280383	-0.00483092	0.939852	no	inconclusive
cg23226852	1	51425652	+	.	Promoter_Associated	1stExon	FAF1	Diabetes	0.0511685	0.0015633	0.477152	RC	-0.350365	7.34838e-09	-0.649635	3.7116e-44	-0.430657	9.60007e-20	EC	-0.31401	1.35178e-10	-0.594203	5.17979e-26	-0.304348	2.51008e-06	no	inconclusive
cg01511126	1	40506125	-	.	Promoter_Associated	TSS200	CAP1	Depression	0.0407623	0.00233444	0.561499	OK_nrc	0.284672	8.76851e-08	-0.0875912	0.0200568	-0.408759	7.49725e-14	OK_nrc	0.285024	1.57205e-05	-0.0144928	0.43172	-0.352657	7.34105e-07	no	significant but non-specific
cg17013432	1	40506131	-	.	Promoter_Associated	TSS200	CAP1	Depression	-0.0785376	0.00247093	0.561499	OK_nrc	0.248175	0.000337922	0.167883	0.000950814	0.0145985	0.650548	NS	0.0338164	0.405227	0.0724638	0.260136	0.0338164	0.405227	yes	stable
cg16502980	18	55710829	-	.	Promoter_Associated	TSS1500	NEDD4L	Depression	0.17013	0.00264883	0.561499	NS	-0.0656934	0.937178	0.0656934	0.937178	0.00729927	0.937178	NS	-0.0724638	0.982899	0.111111	0.0788711	0.0434783	0.0788711	no	NS
cg15084921	5	14143207	+	.	Promoter_Associated	TSS1500	TRIO	Depression	-0.0614273	0.00278645	0.561499	EC	0.306569	5.07207e-11	0.284672	1.78317e-09	-0.0364964	0.492752	RC	0.304348	2.35787e-06	0.207729	3.24131e-06	-0.0821256	0.83389	no	inconclusive
cg17421072	12	93963555	-	.	Promoter_Associated	TSS200	SOCS2	Diabetes	-0.0801863	0.00303624	0.561499	NS	0.0583942	0.849409	0.116788	0.443731	-0.0437956	0.443731	RC	-0.178744	0.0416346	-0.0724638	0.334966	0.111111	0.199396	no	NS
cg21502840	12	110011574	-	.	Promoter_Associated	5'UTR	MVK	Diabetes	-0.0476267	0.0031939	0.561499	OK_nrc	-0.0875912	0.265751	-0.379562	1.70663e-12	-0.321168	1.09068e-09	EC	-0.391304	3.17119e-09	-0.400966	6.82255e-11	-0.00483092	0.452876	yes	late
cg22132013	3	24518076	+	TRUE	.	5'UTR	THRB	Depression	-0.112178	0.00348572	0.561499	OK_nrc	-0.284672	8.46614e-07	-0.10219	0.143995	0.189781	0.000309294	RC	-0.217391	0.00433157	-0.217391	0.00640687	0.0241546	0.738553	yes	neutral
cg16110711	5	112042851	+	.	Promoter_Associated	TSS1500	APC	Depression	-0.0721192	0.00350552	0.561499	NS	-0.0364964	0.809868	0.0510949	0.176053	0.0291971	0.176053	OK_nrc	-0.188406	0.00312205	-0.111111	0.507904	0.227053	0.0129064	no	significant but non-specific
cg12913957	6	33589131	-	.	Promoter_Associated	TSS200	ITPR3	Obesity	-0.0557769	0.003857	0.561499	OK_nrc	0.467153	2.3183e-17	0.364964	1.83795e-11	-0.175182	0.0480707	RC	0.2657	3.18744e-08	0.2657	1.46851e-05	-0.0338164	0.174107	yes	consistent
cg14252492	11	44332224	+	TRUE	.	TSS1500	ALX4	Depression, Gout	-0.0769958	0.00388368	0.561499	EC	0.357664	1.58771e-10	0.445255	1.17646e-15	0.109489	0.0707422	EC	0.236715	4.62935e-05	0.31401	1.39544e-09	0.140097	0.0306347	no	inconclusive
cg26944263	12	93964231	+	.	Promoter_Associated	5'UTR	SOCS2	Diabetes	0.0470824	0.00419795	0.576589	EC	-0.218978	6.08922e-05	-0.394161	1.10841e-20	-0.218978	1.67196e-08	EC	-0.227053	0.00214856	-0.304348	1.29287e-09	-0.207729	0.0015361	no	inconclusive
cg24419099	11	47270565	+	.	Promoter_Associated	5'UTR	NR1H3	Depression	-0.0665638	0.00496051	0.648882	OK_nrc	0.357664	1.4954e-13	0.379562	7.0343e-16	0.0437956	0.407895	EC	0.362319	1.69042e-05	0.362319	1.06928e-08	0.0917874	0.113173	yes	stable
cg06632353	1	11322381	-	.	Promoter_Associated	5'UTR	MTOR	Diabetes	0.0477943	0.00610699	0.685853	OK_nrc	0.306569	3.0633e-09	0.0729927	0.234912	-0.182482	1.02359e-06	OK_nrc	0.333333	5.79277e-07	0.111111	0.114525	-0.236715	0.000348284	no	significant but non-specific
cg08097121	2	111878479	-	.	Promoter_Associated	TSS200	BCL2L11	Diabetes	-0.0373136	0.0071518	0.685853	OK_nrc	0.416058	7.22089e-17	0.277372	1.12198e-07	-0.270073	0.00100379	OK_nrc	0.236715	0.000263254	0.140097	0.000899694	0.0338164	0.615302	no	significant but non-specific
cg11971047	4	122618380	-	.	Promoter_Associated	TSS1500	ANXA5	Diabetes	-0.0533638	0.00723251	0.685853	EC	-0.0437956	0.329748	-0.379562	3.70362e-13	-0.321168	1.20288e-10	EC	-0.275362	2.43589e-06	-0.458937	1.74556e-14	-0.256039	0.00127993	no	inconclusive
cg02910910	12	122063967	-	.	Promoter_Associated	TSS1500	ORAI1	Depression	0.0548257	0.00831247	0.685853	RC	0.386861	4.34407e-10	0.284672	2.64003e-06	-0.160584	0.0889489	RC	0.294686	2.10031e-07	0.256039	3.35164e-05	-0.0531401	0.230372	no	inconclusive
cg23089438	1	110453477	-	.	Promoter_Associated	5'UTR	CSF1	Diabetes	0.111067	0.00839508	0.685853	EC	0.138686	0.0434944	0.0948905	0.0934266	-0.0656934	0.559199	EC	0.15942	0.00539521	0.294686	5.78919e-05	0.00483092	0.163868	no	inconclusive
cg12408494	3	171757077	+	.	Promoter_Associated	TSS1500	FNDC3B	Diabetes	0.0594138	0.00850611	0.685853	NS	-0.0145985	0.842933	0.0364964	0.53357	0.10219	0.53357	NS	0.0821256	0.875229	0.0241546	0.875229	-0.0338164	0.875229	no	NS
cg10239074	2	111880006	+	.	Promoter_Associated	5'UTR	BCL2L11	Diabetes	-0.0509287	0.00874274	0.685853	OK_nrc	0.321168	3.65027e-09	0	0.403679	-0.313869	1.95209e-07	OK_nrc	0.149758	0.059193	-0.0434783	0.0746509	-0.2657	0.000405383	no	significant but non-specific
cg04878851	17	76778451	+	.	Promoter_Associated	TSS200	CYTH1	Diabetes	-0.0531785	0.00901337	0.685853	OK_nrc	0.416058	1.41325e-21	0.335766	5.88771e-14	-0.182482	0.0209816	RC	0.31401	3.05299e-09	0.217391	0.000183972	-0.178744	0.0181215	yes	consistent
cg09942448	2	26205639	+	.	Promoter_Associated	TSS200	KIF3C	Diabetes	-0.0388894	0.00945596	0.685853	OK_nrc	0.430657	7.86858e-19	0.328467	4.99813e-14	-0.0875912	0.124941	OK_nrc	0.207729	1.15695e-05	0.275362	4.72881e-06	0.0434783	0.732901	no	significant but non-specific
cg21496319	5	19988592	-	TRUE	.	TSS1500	CDH18	Depression	-0.146958	0.00950758	0.685853	EC	0.189781	0.000596395	0.248175	8.52242e-05	0.0583942	0.51096	RC	0.130435	0.00424607	0.246377	2.48575e-05	0.149758	0.131609	no	inconclusive
cg06391412	3	71295684	-	TRUE	.	5'UTR	FOXP1	Depression, Diabetes	-0.0714472	0.00965446	0.685853	OK_nrc	-0.0364964	0.578699	0.0656934	0.0338447	0.131387	0.0139135	NS	-0.169082	0.147536	0.0338164	0.754148	0.0628019	0.147536	yes	late
cg00260655	10	99094743	-	.	Promoter_Associated	TSS1500	FRAT2	Diabetes	-0.0597401	0.00967241	0.685853	EC	-0.0145985	0.765485	-0.218978	0.000153828	-0.226277	8.89128e-05	EC	-0.178744	0.0143419	-0.217391	5.4898e-06	-0.0917874	0.0258165	no	inconclusive
cg08227385	6	41909652	-	.	Promoter_Associated	5'UTR	CCND3	Diabetes	-0.0482837	0.00977423	0.685853	EC	-0.218978	3.14415e-05	-0.379562	2.51006e-20	-0.313869	6.79176e-08	RC	-0.31401	4.61676e-07	-0.449275	4.68237e-14	-0.207729	0.00595014	no	inconclusive
cg24509668	12	26348529	-	TRUE	.	5'UTR	SSPN	Depression, Diabetes	0.0443826	0.00981637	0.685853	EC	0.423358	1.56183e-22	0.423358	5.73349e-23	-0.00729927	0.846351	OK_nrc	0.478261	2.96743e-16	0.516908	3.22469e-19	0.101449	0.326756	no	significant but non-specific
cg23494957	14	64761548	-	TRUE	Unclassified	TSS1500	ESR2	Depression	0.0693421	0.0103861	0.685853	OK_nrc	0.218978	0.000197706	0.0656934	0.0531925	-0.0948905	0.0531925	EC	0.188406	0.000825986	0.275362	0.000825986	0.111111	0.955943	yes	early
cg02315249	2	220118660	-	.	Promoter_Associated	TSS200	TUBA4A	Diabetes	-0.0456741	0.0108382	0.685853	EC	0.313869	2.30213e-09	0.153285	2.39246e-07	-0.0510949	0.341534	OK_nrc	0.275362	0.00187832	0.2657	0.00172507	0.0531401	0.825249	no	significant but non-specific
cg15453708	7	151493647	-	TRUE	Unclassified_Cell_type_specific	5'UTR	PRKAG2	Gout	-0.0744705	0.0110272	0.685853	OK_nrc	-0.255474	4.75961e-09	-0.0218978	0.19976	0.240876	2.34833e-06	OK_nrc	-0.371981	2.18688e-10	-0.0917874	0.16717	0.246377	2.75656e-07	no	significant but non-specific
cg01642461	14	65289728	-	TRUE	Unclassified	1stExon	SPTB	Diabetes	-0.0572621	0.0110783	0.685853	OK_nrc	-0.321168	1.17167e-10	-0.124088	0.0107282	0.240876	5.00173e-05	OK_nrc	-0.304348	4.49615e-11	-0.2657	1.53526e-06	0.111111	0.0483372	no	significant but non-specific
cg09874127	3	49851439	-	.	Promoter_Associated_Cell_type_specific	TSS200	UBA7	Depression, Diabetes	-0.0743253	0.0110859	0.685853	NS	0.0583942	0.109455	0.0583942	0.0827542	0.0291971	0.680092	NS	0.0531401	0.445663	0.101449	0.445663	0.0241546	0.890814	no	NS
cg15909737	3	69811645	+	TRUE	.	TSS1500	MITF	Diabetes	-0.0820271	0.0114909	0.685853	NS	0.0583942	0.195961	0.0437956	0.999375	-0.0583942	0.195961	NS	0.0434783	0.842055	0.0241546	0.842055	-0.0434783	0.842055	no	NS
cg22272545	2	197036243	-	.	Promoter_Associated	5'UTR	STK17B	Depression, Diabetes	0.0547368	0.0117427	0.685853	OK_nrc	0.313869	1.15725e-11	0.233577	5.39027e-06	-0.10219	0.0158785	EC	0.352657	2.2452e-06	0.400966	1.88171e-10	0.111111	0.0678995	yes	consistent
cg03505427	20	47662643	-	.	Promoter_Associated	TSS200	CSE1L	Depression	-0.0539221	0.0118039	0.685853	EC	0.116788	0.121333	0.226277	0.00544635	0.138686	0.121333	NS	-0.0338164	0.830931	0.0628019	0.150782	0.0917874	0.150782	no	inconclusive
cg19381811	3	49851713	-	.	Promoter_Associated_Cell_type_specific	TSS1500	UBA7	Depression, Diabetes	0.076791	0.0119164	0.685853	EC	-0.124088	0.00018673	-0.218978	3.60905e-05	0.0145985	0.580656	NS	-0.101449	0.374461	-0.111111	0.374461	-0.0144928	0.853436	no	inconclusive
cg22531371	1	155162756	+	.	Promoter_Associated	TSS200	MUC1	Gout	0.0706817	0.0119569	0.685853	EC	0.306569	1.48037e-09	0.284672	3.14954e-10	0	0.71339	OK_nrc	0.381643	2.82733e-10	0.362319	2.82733e-10	0.0338164	0.961162	no	significant but non-specific
cg16030538	7	44240728	+	.	Promoter_Associated	5'UTR	YKT6	Diabetes	-0.0327625	0.0120908	0.685853	OK_nrc	0.562044	3.79958e-36	0.554745	1.39692e-27	-0.109489	0.038104	RC	0.400966	7.61686e-12	0.323671	1.54865e-12	-0.0628019	0.728317	yes	consistent
cg00347247	12	122064376	-	.	Promoter_Associated	TSS200	ORAI1	Depression	-0.0662228	0.0121218	0.685853	EC	0.306569	6.46028e-07	0.218978	2.99296e-08	0.0583942	0.481758	RC	0.111111	0.0396045	0.15942	0.00202304	0.0628019	0.231807	no	inconclusive
cg08949621	15	42265044	+	.	Promoter_Associated	TSS1500	EHD4	Diabetes	0.0316062	0.0121302	0.685853	OK_nrc	0.49635	4.11137e-30	0.313869	5.36786e-10	-0.321168	8.87417e-09	OK_nrc	0.52657	5.89432e-24	0.391304	1.55549e-11	-0.333333	0.000120761	no	significant but non-specific
cg05124575	11	47270669	+	.	Promoter_Associated	5'UTR	NR1H3	Depression	-0.0434129	0.0123589	0.685853	OK_nrc	0.591241	7.27978e-28	0.416058	1.83561e-17	-0.138686	0.00467047	RC	0.400966	2.00425e-11	0.342995	1.33039e-08	-0.0821256	0.232031	yes	consistent
cg01826093	1	204593784	+	TRUE	.	5'UTR	LRRN2	Diabetes	-0.0431901	0.0125695	0.685853	OK_nrc	-0.321168	4.06633e-10	-0.0291971	0.526746	0.335766	8.86758e-09	OK_nrc	-0.256039	7.98012e-06	-0.0241546	0.637124	0.256039	3.34738e-05	no	significant but non-specific
cg09037089	11	128563483	+	TRUE	.	TSS1500	FLI1	Diabetes	-0.0399294	0.0127403	0.685853	OK_nrc	0.591241	1.52025e-30	0.394161	8.14419e-20	-0.160584	0.00509759	RC	0.31401	2.03552e-07	0.31401	1.07768e-08	0.140097	0.504568	yes	consistent
cg27619149	12	93963520	-	.	Promoter_Associated	TSS200	SOCS2	Diabetes	-0.0716327	0.012983	0.685853	OK_nrc	0.445255	7.73131e-21	0.40146	3.76809e-21	0	0.867796	OK_nrc	0.410628	1.35689e-09	0.294686	4.17059e-08	-0.0241546	0.469174	no	significant but non-specific
cg25487529	3	186080243	-	TRUE	.	TSS1500	DGKG	Depression, Diabetes, Obesity	0.0599526	0.0137489	0.699409	EC	0.211679	5.15944e-06	0.19708	1.45383e-05	-0.0145985	0.711054	RC	0.275362	0.000353223	0.169082	0.00194021	-0.0144928	0.517203	no	inconclusive
cg04107939	3	171520494	-	TRUE	.	5'UTR	PLD1	Depression	-0.0723784	0.0138046	0.699409	OK_nrc	-0.182482	0.000189685	0.0218978	0.317929	0.182482	0.00381669	EC	-0.101449	0.00186211	-0.236715	0.0045006	0.0531401	0.643286	yes	neutral
cg14784608	2	70781101	+	TRUE	Promoter_Associated	1stExon	TGFA	Depression	0.043081	0.0141654	0.699409	EC	-0.182482	0.00101297	-0.474453	7.4722e-22	-0.372263	2.92759e-11	OK_nrc	-0.178744	0.00048744	-0.371981	2.51163e-09	-0.130435	0.00815427	no	significant but non-specific
cg20435463	8	19796533	+	TRUE	.	TSS200	LPL	Diabetes	-0.123956	0.0148844	0.699409	NS	0.0656934	0.580119	-0.0218978	0.580119	-0.0948905	0.566496	NS	-0.0628019	0.16398	-0.130435	0.0512681	-0.0628019	0.430149	no	NS
cg16910448	1	21617783	+	TRUE	.	TSS1500	ECE1	Depression	0.0780429	0.0149459	0.699409	OK_nrc	-0.321168	3.4823e-11	-0.189781	0.000996043	0.182482	0.000476696	RC	-0.246377	0.000413521	-0.111111	0.00888508	0.0338164	0.280035	yes	consistent
cg01574231	17	73840922	+	TRUE	.	TSS200	UNC13D	Depression	-0.0530982	0.0151818	0.699409	EC	0.357664	2.46664e-11	0.40146	5.6863e-14	0.00729927	0.32215	RC	0.31401	5.29692e-05	0.294686	1.41036e-05	0.0338164	0.647788	no	inconclusive
cg13829419	6	143167279	-	TRUE	.	5'UTR	HIVEP2	Depression, Diabetes	0.0675816	0.0156377	0.699409	OK_nrc	0.109489	0.0186712	0.0948905	0.191704	0.00729927	0.191704	NS	0.0628019	0.112803	-0.00483092	0.62318	-0.0531401	0.167499	yes	early
cg08462941	19	5288631	+	TRUE	.	5'UTR	PTPRS	Diabetes	-0.0453379	0.0157243	0.699409	EC	-0.138686	0.000259971	0.0875912	0.283538	0.270073	4.72618e-06	OK_nrc	-0.217391	0.000346642	-0.00483092	0.832817	0.178744	0.000393998	no	significant but non-specific
cg06689961	12	12870959	+	.	Promoter_Associated	1stExon	CDKN1B	Diabetes	0.0565816	0.0157367	0.699409	OK_nrc	0.313869	1.03387e-08	0.248175	4.80592e-06	-0.109489	0.193853	EC	0.285024	7.95936e-06	0.410628	1.17195e-10	0.169082	0.030069	yes	stable
cg09159285	1	6664134	+	.	Promoter_Associated	TSS1500	KLHL21	Diabetes	0.0886199	0.0158665	0.699409	NS	0.00729927	0.957043	0	0.957043	-0.0437956	0.957043	RC	0.198068	0.00204745	0.111111	0.00604474	-0.00483092	0.596143	no	NS
cg02167865	10	99078850	+	.	Promoter_Associated	TSS200	FRAT1	Diabetes	0.0508022	0.0160403	0.699409	OK_nrc	0.284672	1.20577e-08	0.10219	0.000124559	-0.0656934	0.044408	RC	0.31401	3.77932e-06	0.275362	3.77932e-06	0.0628019	0.925318	yes	consistent
cg04798158	14	75179846	-	.	Promoter_Associated	TSS200	FCF1	Depression	-0.0936983	0.01657	0.711215	EC	0.124088	0.0160085	0.0948905	0.00688728	0.0218978	0.616315	NS	0.00483092	0.984697	-0.00483092	0.984697	0.00483092	0.984697	no	inconclusive
cg07460665	17	46908912	+	.	Promoter_Associated	5'UTR	CALCOCO2	Diabetes	0.0414937	0.0178927	0.742655	OK_nrc	0.489051	3.83851e-23	0.313869	8.07711e-09	-0.226277	6.07893e-06	OK_nrc	0.52657	1.2105e-15	0.381643	3.07264e-08	-0.178744	0.00605935	no	significant but non-specific
cg26916927	6	38671019	-	.	Promoter_Associated	TSS200	GLO1	Depression	-0.0525213	0.017937	0.742655	OK_nrc	0.284672	5.02323e-09	0.218978	0.000113431	-0.0875912	0.0326089	OK_nrc	0.169082	0.00353777	0.130435	0.362608	-0.198068	0.0284761	no	significant but non-specific
cg14933266	17	29422051	-	.	Promoter_Associated	1stExon	NF1	Diabetes	-0.0431837	0.0181135	0.742655	RC	-0.284672	3.81485e-08	-0.518248	6.6349e-29	-0.284672	6.30004e-10	RC	-0.468599	1.84582e-14	-0.507246	9.6838e-19	-0.0531401	0.157822	no	inconclusive
cg27449258	21	46493436	+	.	Promoter_Associated	TSS1500	ADARB1	Depression, Diabetes	-0.0952953	0.0193303	0.755385	OK_nrc	-0.109489	0.00558782	0	0.679482	0.182482	0.00281555	OK_nrc	-0.294686	6.14024e-06	-0.198068	0.00423671	0.0628019	0.0706016	no	significant but non-specific
cg23680049	8	12613139	+	.	Promoter_Associated	TSS200	LONRF1	Diabetes	0.0472463	0.0196356	0.755385	EC	0.175182	0.00167084	0.138686	0.150897	-0.116788	0.0636837	OK_nrc	0.120773	0.0207869	-0.0724638	0.997734	-0.0821256	0.0207869	no	significant but non-specific
cg09574088	11	69518704	-	TRUE	Unclassified_Cell_type_specific	1stExon	FGF19	Depression	0.095582	0.0196381	0.755385	OK_nrc	0.080292	0.169063	-0.0875912	0.236046	-0.175182	0.0171292	NS	0.130435	0.36002	0.0628019	0.461377	-0.0338164	0.461377	yes	irrelevant
cg11842141	2	111878481	-	.	Promoter_Associated	TSS200	BCL2L11	Diabetes	0.0386621	0.019883	0.755385	OK_nrc	-0.335766	6.7055e-10	-0.708029	4.4922e-58	-0.532847	2.50579e-29	OK_nrc	-0.333333	7.6754e-08	-0.623188	3.44899e-39	-0.497585	2.2374e-18	no	significant but non-specific
cg06604199	20	31331973	-	.	Promoter_Associated	TSS200	COMMD7	Diabetes	0.0389569	0.0202036	0.755385	NS	-0.0145985	0.659673	0.0583942	0.659673	0.0145985	0.659673	NS	-0.0241546	0.693857	0.0434783	0.693857	0.0338164	0.693857	no	NS
cg07072166	19	12886455	+	.	Promoter_Associated	TSS200	HOOK2	Diabetes	0.0567309	0.020316	0.755385	OK_nrc	0.233577	0.000310708	0.080292	0.165817	-0.124088	0.0178748	EC	0.149758	0.00145535	0.227053	0.000223945	0.0628019	0.497951	yes	neutral
cg17257175	1	155163542	-	.	Promoter_Associated	TSS1500	MUC1	Gout	-0.0526932	0.0203489	0.755385	OK_nrc	0.357664	1.89518e-09	0.0948905	0.170496	-0.189781	1.70239e-06	RC	0.207729	0.0123299	-0.120773	0.0518328	-0.227053	1.64106e-05	yes	neutral
cg08715877	4	122618117	+	.	Promoter_Associated	5'UTR	ANXA5	Diabetes	-0.0633802	0.0217587	0.789716	OK_nrc	0.554745	3.22287e-18	0.167883	0.000450874	-0.313869	4.46199e-08	OK_nrc	0.468599	4.23542e-19	0.246377	0.00049747	-0.342995	6.00841e-09	no	significant but non-specific
cg26628814	16	28937053	-	.	Promoter_Associated	TSS1500	RABEP2	Diabetes, Obesity	0.0462102	0.0218487	0.789716	EC	0.182482	5.60457e-05	0.124088	0.0048022	-0.109489	0.175265	EC	0.275362	6.45635e-07	0.15942	0.000252898	-0.130435	0.140322	no	inconclusive
cg16719268	11	64126440	-	TRUE	.	TSS200	RPS6KA4	Gout	0.103647	0.0226763	0.808984	OK_nrc	0.386861	5.39328e-08	0.138686	0.00143987	-0.0948905	0.016944	OK_nrc	0.391304	5.87325e-10	0.371981	3.18346e-09	-0.0241546	0.686809	no	significant but non-specific
cg13734055	8	20054405	-	.	Promoter_Associated	TSS1500	ATP6V1B2	Depression	-0.12508	0.0231748	0.81145	RC	0.20438	0.000192514	0.29927	2.15392e-06	0.0218978	0.247545	RC	0.0917874	0.0890805	0.227053	0.00553973	0.101449	0.214383	no	inconclusive
cg15301489	8	11058770	+	.	Promoter_Associated	1stExon	XKR6	Diabetes	0.0366527	0.0234177	0.81145	OK_nrc	0.49635	2.87736e-23	0.240876	2.79769e-06	-0.306569	1.72356e-08	OK_nrc	0.545894	2.71555e-24	0.304348	1.74754e-09	-0.2657	2.88116e-06	no	significant but non-specific
cg13865595	12	48298924	+	.	Promoter_Associated	TSS200	VDR	Gout	0.0812195	0.0241327	0.81145	NS	0.00729927	0.973356	-0.0437956	0.973356	0.0145985	0.973356	RC	-0.00483092	0.494237	0.0628019	0.0117137	0.111111	0.0406576	no	NS
cg22895231	19	45311868	-	TRUE	Unclassified	TSS1500	BCAM	Diabetes	-0.0990508	0.0248243	0.81145	OK_nrc	0.372263	1.43907e-11	0.284672	3.02903e-07	-0.10219	0.0719138	RC	0.227053	8.81433e-05	0.285024	1.1122e-05	0.0434783	0.528576	yes	stable
cg06219686	17	29421884	-	.	Promoter_Associated	TSS200	NF1	Diabetes	-0.0594422	0.0248503	0.81145	RC	-0.226277	3.00996e-07	-0.613139	1.94125e-33	-0.372263	4.05703e-14	EC	-0.323671	1.2693e-09	-0.63285	2.21313e-35	-0.381643	3.65034e-13	no	inconclusive
cg20683656	8	25902551	+	TRUE	.	TSS200	EBF2	Diabetes	0.0743817	0.0249244	0.81145	NS	-0.116788	0.0614897	0.0145985	0.741787	0.0510949	0.0699345	NS	0.0628019	0.698939	0.111111	0.698939	0.0628019	0.698939	no	NS
cg03862781	11	14521235	+	.	Promoter_Associated	5'UTR	COPB1	Diabetes	0.116687	0.0261752	0.81145	NS	-0.0145985	0.834374	0.0729927	0.167013	0.0437956	0.167013	NS	0.111111	0.207908	0.111111	0.383331	-0.0144928	0.49523	no	NS
cg26804336	5	67521733	-	TRUE	.	TSS1500	PIK3R1	Diabetes	-0.0345155	0.0263208	0.81145	OK_nrc	-0.474453	1.20263e-21	-0.160584	0.00504031	0.40146	1.67022e-12	OK_nrc	-0.497585	1.37268e-20	-0.227053	2.49491e-07	0.294686	4.98537e-06	no	significant but non-specific
cg11538311	5	19988838	-	TRUE	.	TSS1500	CDH18	Depression	-0.104292	0.0264712	0.81145	OK_nrc	0.175182	0.00602879	0.240876	0.000260276	0.0510949	0.287092	OK_nrc	0.130435	0.0969483	0.275362	6.31912e-05	0.169082	0.0129405	no	significant but non-specific
cg15137369	8	105601862	-	.	Promoter_Associated	TSS1500	LRP12	Diabetes	-0.0567953	0.0273463	0.81145	OK_nrc	0.437956	1.44325e-14	0.313869	2.22651e-09	-0.124088	0.0568717	EC	0.304348	1.97637e-06	0.275362	2.37458e-07	0.0628019	0.577227	yes	stable
cg20382675	3	71591429	-	TRUE	.	5'UTR	FOXP1	Depression, Diabetes	0.0546504	0.0275529	0.81145	OK_nrc	-0.240876	1.25215e-08	-0.10219	0.0149229	0.145985	0.000671834	RC	-0.198068	0.0043008	-0.0531401	0.078205	0.111111	0.207754	yes	consistent
cg07263235	8	19796394	+	TRUE	.	TSS200	LPL	Diabetes	-0.1208	0.027969	0.81145	NS	0	0.669116	0.0364964	0.669116	0.00729927	0.669116	OK_nrc	-0.101449	0.0278752	-0.00483092	0.638781	0.130435	0.014515	no	significant but non-specific
cg05076775	14	74960176	+	.	Promoter_Associated	TSS200	NPC2	Diabetes	0.048691	0.0284838	0.81145	OK_nrc	0.233577	9.80926e-05	0.124088	0.00263288	-0.138686	0.296792	EC	0.198068	0.00160652	0.169082	0.00347859	0.0144928	0.671327	yes	stable
cg21029932	14	64805389	+	.	Promoter_Associated	TSS200	ESR2	Depression	0.0667151	0.0285023	0.81145	RC	0.335766	2.40796e-14	0.437956	1.04542e-16	-0.0145985	0.412662	EC	0.429952	2.65107e-13	0.42029	1.25535e-15	0.0628019	0.392544	no	inconclusive
cg16451027	5	112042859	-	.	Promoter_Associated	TSS1500	APC	Depression	-0.0609869	0.0285482	0.81145	OK_nrc	-0.0948905	0.0307321	0.0437956	0.773839	0.0364964	0.0277809	NS	-0.0724638	0.101063	-0.0821256	0.362779	0.0338164	0.334868	yes	neutral
cg19459207	5	49737773	+	.	Promoter_Associated_Cell_type_specific	TSS1500	EMB	Diabetes	0.125353	0.0285616	0.81145	OK_nrc	-0.131387	0.00454045	-0.131387	0.022411	0.0145985	0.455616	OK_nrc	-0.15942	0.0106909	-0.227053	0.00211987	0.0724638	0.479139	no	significant but non-specific
cg00340382	20	47662406	-	.	Promoter_Associated	TSS1500	CSE1L	Depression	0.0710474	0.0291606	0.81145	RC	-0.175182	0.0231274	-0.116788	0.0279992	0.0948905	0.752685	NS	-0.0434783	0.282615	-0.120773	0.0817873	-0.0917874	0.369652	no	inconclusive
cg03518457	14	96702066	-	TRUE	.	5'UTR	BDKRB2	Gout	-0.067859	0.0297477	0.81145	OK_nrc	-0.240876	0.00238953	0.138686	0.00241906	0.350365	2.94763e-09	OK_nrc	-0.246377	0.0310144	0.101449	0.0959441	0.275362	0.000232959	no	significant but non-specific
cg24086758	3	49507844	-	.	Promoter_Associated	5'UTR	DAG1	Depression	0.0393065	0.029756	0.81145	OK_nrc	0.138686	0.019847	-0.357664	3.74104e-10	-0.416058	6.04566e-17	RC	0.0531401	0.366241	-0.217391	2.85546e-07	-0.304348	4.02965e-09	yes	progressive (shifted)
cg10991578	14	96671020	-	TRUE	Unclassified_Cell_type_specific	TSS200	BDKRB2	Gout	-0.0608126	0.030097	0.81145	EC	0.182482	0.00652742	0.0948905	0.14872	-0.116788	0.14872	NS	-0.0144928	0.496591	0.0628019	0.621325	0.0917874	0.42902	no	inconclusive
cg13701159	2	162016643	+	.	Promoter_Associated	5'UTR	TANK	Depression	0.0734471	0.0302544	0.81145	NS	0.0875912	0.732502	0.131387	0.0538405	0.131387	0.0639715	RC	0.120773	0.0345458	0.0724638	0.0340907	0.0144928	0.794028	no	NS
cg13795264	20	47444923	+	.	Promoter_Associated	TSS1500	PREX1	Depression	-0.0322372	0.0302579	0.81145	OK_nrc	0.379562	1.66827e-16	0.262774	7.00588e-09	-0.138686	0.00717701	OK_nrc	0.323671	9.81887e-09	0.275362	0.000166181	-0.111111	0.0325515	no	significant but non-specific
cg08814373	9	136858163	-	.	Promoter_Associated	TSS1500	VAV2	Diabetes	0.0621472	0.0302972	0.81145	EC	0.211679	2.27165e-05	0.175182	0.00121809	-0.0875912	0.249499	RC	0.246377	0.000622116	0.207729	0.000151848	0.00483092	0.592036	no	inconclusive
cg22357164	17	78237117	+	TRUE	Promoter_Associated	5'UTR	RNF213	Depression	0.0470571	0.0303638	0.81145	OK_nrc	0.182482	0.000880966	0.138686	0.0917514	-0.124088	0.0766321	RC	0.188406	0.00295333	0.217391	0.000433927	0.0144928	0.471332	yes	early
cg04616691	10	89621789	-	.	Promoter_Associated	TSS1500	PTEN	Diabetes	0.102396	0.0305149	0.81145	OK_nc	0.175182	0.0859704	0.175182	0.0419016	0.0729927	0.574963	RC	0.15942	0.0102084	0.15942	0.00102193	0.0531401	0.372671	yes	late
cg21926875	2	47596410	-	TRUE	.	5'UTR	EPCAM	Depression, Diabetes	0.0335598	0.0305937	0.81145	OK_nrc	0.737226	6.96998e-43	0.328467	2.02466e-13	-0.321168	2.02466e-13	OK_nrc	0.516908	4.49474e-22	0.130435	0.309872	-0.439614	8.21156e-19	no	significant but non-specific
cg21651436	11	65381610	-	.	Promoter_Associated	1stExon	MAP3K11	Diabetes, Gout	-0.0532091	0.0307211	0.81145	EC	0.291971	4.17417e-11	0.226277	3.76476e-06	-0.109489	0.0321894	RC	0.149758	0.0020857	0.304348	1.24905e-05	0.15942	0.148694	no	inconclusive
cg01773059	14	64761203	+	TRUE	.	TSS200	ESR2	Depression	-0.0552832	0.0314338	0.815031	EC	0.270073	1.47423e-08	0.262774	1.47423e-08	0.0437956	0.943889	RC	0.0917874	0.0780309	0.2657	3.61021e-06	0.256039	0.00252998	no	inconclusive
cg15622544	19	46171507	-	TRUE	.	1stExon	GIPR	Diabetes, Obesity	0.043068	0.0321794	0.815031	OK_nrc	0.408759	1.17795e-13	0.255474	8.62135e-05	-0.211679	0.000225261	OK_nrc	0.468599	2.82479e-13	0.236715	3.54853e-05	-0.178744	0.000655641	no	significant but non-specific
cg16096631	1	42092165	-	TRUE	.	5'UTR	HIVEP3	Depression	-0.030183	0.0324159	0.815031	OK_nrc	-0.481752	1.12681e-17	-0.109489	0.0302227	0.306569	3.51503e-11	OK_nrc	-0.536232	1.15392e-19	-0.111111	0.0012548	0.391304	5.03284e-10	no	significant but non-specific
cg01798499	12	123450932	-	.	Promoter_Associated	5'UTR	ABCB9	Diabetes	0.0549184	0.0325532	0.815031	NS	0.145985	0.137523	-0.0364964	0.60971	-0.0729927	0.204955	EC	0.120773	0.00987672	0.169082	3.81121e-06	0.149758	0.0294042	no	NS
cg07077507	14	89290791	-	.	Promoter_Associated	TSS200	TTC8	Diabetes	-0.0406858	0.0326996	0.815031	OK_nrc	0.379562	1.11054e-12	0.226277	8.86736e-05	-0.175182	0.000723623	RC	0.31401	2.62206e-07	0.352657	2.62206e-07	-0.0144928	0.955302	yes	consistent
cg24041036	14	58711637	+	.	Promoter_Associated	1stExon	PSMA3	Diabetes	0.0402635	0.0328505	0.815031	EC	0.343066	1.12595e-09	0.160584	0.000362968	-0.145985	0.00746195	EC	0.429952	1.73883e-09	0.227053	0.000213711	-0.198068	0.0125889	no	inconclusive
cg18315896	5	112043131	+	.	Promoter_Associated	TSS200	APC	Depression	-0.0342464	0.0329336	0.815031	OK_nrc	0.489051	4.34852e-19	0.379562	1.1263e-15	-0.0218978	0.276012	RC	0.2657	4.996e-08	0.236715	4.996e-08	0.0241546	0.968732	yes	stable
cg18004523	2	158485526	-	TRUE	.	TSS200	ACVR1C	Diabetes	-0.0507805	0.0353218	0.844231	EC	0.124088	0.00732722	0.0948905	0.097245	-0.0437956	0.232861	NS	0.0917874	0.326039	0.111111	0.279954	0.0338164	0.655429	no	inconclusive
cg12384572	3	49377951	+	TRUE	Promoter_Associated	TSS1500	USP4	Depression	-0.0400995	0.035414	0.844231	EC	-0.0729927	0.418759	-0.248175	1.57363e-07	-0.175182	4.70462e-06	OK_nrc	-0.0724638	0.00744468	-0.31401	1.24349e-08	-0.294686	0.00148587	no	significant but non-specific
cg27330757	11	69519437	-	TRUE	Unclassified	TSS1500	FGF19	Depression	0.025975	0.0354569	0.844231	OK_nrc	0.364964	8.57393e-19	0.474453	2.37212e-23	0.0437956	0.187446	OK_nrc	0.342995	3.90239e-10	0.516908	1.06912e-18	0.2657	0.00363659	no	significant but non-specific
cg21705221	12	45609757	+	.	Promoter_Associated	TSS200	ANO6	Diabetes	-0.0313288	0.0354988	0.844231	OK_nrc	-0.167883	0.00251721	-0.423358	2.36175e-23	-0.321168	3.43675e-13	EC	-0.458937	7.23944e-13	-0.42029	9.77954e-17	-0.0338164	0.178193	yes	progressive
cg08122140	14	34420415	+	TRUE	Unclassified	TSS200	EGLN3	Depression	0.0753487	0.0356501	0.844231	NS	0.145985	0.0735329	0.138686	0.0735329	-0.0291971	0.959656	RC	0.149758	0.0101201	0.169082	0.0013648	0.00483092	0.417572	no	NS
cg07507680	7	111846498	+	.	Promoter_Associated	TSS200	DOCK4	Diabetes	0.0415227	0.0364514	0.847777	OK_nrc	0.182482	0.000163709	0.153285	0.00322743	-0.0218978	0.325545	EC	0.227053	0.00319034	0.149758	0.00319034	-0.0144928	0.921925	yes	stable
cg08734093	1	11322728	+	.	Promoter_Associated	TSS200	MTOR	Diabetes	0.0465161	0.0370567	0.847777	NS	0.080292	0.148749	0.0510949	0.112268	0.0437956	0.664113	RC	0.149758	0.0108216	0.178744	0.00860371	0.0144928	0.764895	no	NS
cg07103819	8	145550365	+	.	Promoter_Associated	1stExon	DGAT1	Diabetes	-0.0447699	0.037541	0.847777	EC	-0.080292	0.0798339	-0.233577	7.09751e-07	-0.189781	0.00081494	EC	-0.198068	3.45216e-05	-0.294686	4.50421e-07	-0.0531401	0.288891	no	inconclusive
cg09110402	20	47444998	-	.	Promoter_Associated	TSS1500	PREX1	Depression	-0.0363777	0.0376062	0.847777	OK_nrc	-0.262774	0.000286021	-0.50365	5.61392e-24	-0.321168	7.44093e-12	RC	-0.227053	3.82093e-07	-0.497585	5.30437e-20	-0.304348	7.31127e-06	yes	progressive
cg14511739	5	112073373	-	.	Promoter_Associated	TSS200	APC	Depression	-0.0685888	0.0379942	0.847777	EC	0.335766	1.54205e-08	0.321168	4.99238e-08	-0.0364964	0.738612	EC	0.0531401	0.247337	0.188406	0.0016183	0.130435	0.0305001	no	inconclusive
cg22379574	13	45915321	+	.	Promoter_Associated	TSS200	TPT1	Diabetes	0.0496549	0.03807	0.847777	OK_nrc	0.262774	8.60995e-07	0.00729927	0.730651	-0.211679	2.39316e-06	EC	0.236715	0.000179174	0.0434783	0.370379	-0.227053	0.00254954	yes	neutral
cg04730588	13	28194823	-	.	Promoter_Associated	TSS1500	POLR1D	Diabetes	0.0395213	0.0392483	0.847777	OK_nrc	0.233577	1.8824e-07	0.182482	0.00629719	-0.211679	0.00629719	EC	0.429952	5.75734e-11	0.275362	6.45272e-08	-0.130435	0.187382	yes	consistent
cg03236184	10	89621862	-	.	Promoter_Associated	TSS1500	PTEN	Diabetes	0.0668844	0.0393178	0.847777	NS	0.0218978	0.711653	0.0729927	0.711653	0.00729927	0.927083	NS	-0.0434783	0.517852	0.0434783	0.139549	0.140097	0.0607404	no	NS
cg15269751	15	40401272	-	.	Promoter_Associated	TSS200	BMF	Diabetes	0.0393854	0.0393739	0.847777	EC	-0.153285	0.000146326	-0.430657	4.37587e-19	-0.350365	5.80313e-08	EC	-0.198068	0.000460383	-0.410628	1.37297e-08	-0.140097	0.0193057	no	inconclusive
cg09198694	6	43738026	-	.	Promoter_Associated	1stExon	VEGFA	Diabetes	-0.0485827	0.0397102	0.847777	EC	0.386861	3.36169e-13	0.240876	1.76485e-07	-0.080292	0.0247375	OK_nrc	0.391304	1.91912e-08	0.333333	2.49852e-05	-0.0628019	0.116546	no	significant but non-specific
cg11057897	5	112042966	+	.	Promoter_Associated	TSS1500	APC	Depression	-0.0575705	0.0397524	0.847777	OK_nrc	0.0218978	0.0843534	0.29927	8.44101e-09	0.20438	2.87022e-05	RC	0.0144928	0.619867	0.42029	1.14529e-09	0.487923	1.12715e-10	yes	late
cg13145669	16	53537603	-	.	Promoter_Associated	TSS1500	AKTIP	Diabetes	-0.0419547	0.0397649	0.847777	OK_nrc	0.379562	6.07805e-16	0.379562	1.93899e-13	-0.0437956	0.376783	RC	0.198068	2.41686e-05	0.31401	2.69988e-07	0.0338164	0.28161	yes	stable
cg07368857	3	71276336	+	.	Promoter_Associated_Cell_type_specific	5'UTR	FOXP1	Depression, Diabetes	0.0619183	0.0399501	0.847777	NS	-0.0437956	0.747447	0.145985	0.124833	0.0729927	0.128992	NS	0.0917874	0.18585	0.120773	0.150239	0.0628019	0.672319	no	NS
cg01337508	17	40540572	+	.	Promoter_Associated	TSS200	STAT3	Diabetes	0.0499852	0.0405667	0.847777	OK_nrc	0.49635	6.60209e-27	0.554745	3.99753e-29	-0.0145985	0.538672	EC	0.468599	3.84746e-16	0.468599	2.68273e-16	-0.0338164	0.886893	yes	stable
cg13464738	6	30950779	-	TRUE	.	TSS1500	MUC21	Depression	0.0540723	0.0407996	0.847777	EC	-0.116788	0.0319828	0	0.284378	0.080292	0.204883	OK_nrc	-0.0144928	0.738609	0.101449	0.00805026	0.120773	0.0055621	no	significant but non-specific
cg11428546	2	100723110	-	TRUE	.	TSS1500	AFF3	Diabetes	0.0518999	0.0412751	0.847777	OK_nrc	-0.350365	2.08634e-13	-0.218978	0.000128206	0.131387	0.000211903	RC	-0.188406	0.0021052	-0.178744	0.0329139	0.0531401	0.265708	yes	consistent
cg17945153	6	41978288	-	TRUE	Promoter_Associated_Cell_type_specific	5'UTR	CCND3	Diabetes	0.0734489	0.0418711	0.847777	OK_nrc	0.153285	0.000904838	0.145985	0.000904838	0.00729927	0.966688	NS	0.178744	0.102612	0.0531401	0.209865	-0.0531401	0.518823	yes	stable
cg12467864	15	91537971	-	.	Promoter_Associated	TSS200	PRC1	Diabetes	0.0282355	0.0425959	0.847777	OK_nrc	-0.248175	0.000139085	-0.489051	2.68743e-30	-0.386861	4.34838e-16	EC	-0.362319	2.64814e-08	-0.449275	7.30255e-18	-0.207729	0.000710472	yes	progressive
cg02358761	2	197036780	+	.	Promoter_Associated	TSS1500	STK17B	Depression, Diabetes	0.0519678	0.0433235	0.847777	EC	0.175182	1.85978e-05	0.233577	1.85978e-05	0.0145985	0.978033	RC	0.140097	0.00324568	0.246377	0.00118483	0.0531401	0.626902	no	inconclusive
cg00244040	14	61788914	+	.	Promoter_Associated	1stExon	PRKCH	Obesity	-0.0523187	0.0434241	0.847777	EC	0.357664	2.77244e-10	0.335766	2.77244e-10	-0.0145985	0.960021	RC	0.217391	0.00132617	0.15942	0.00146068	-0.0724638	0.825737	no	inconclusive
cg03741657	11	64085718	-	.	Promoter_Associated	1stExon	PRDX5	Diabetes	0.037847	0.043446	0.847777	EC	-0.291971	1.21595e-10	-0.510949	4.27079e-25	-0.262774	1.47967e-05	EC	-0.352657	9.86946e-09	-0.400966	2.01545e-10	-0.0628019	0.437368	no	inconclusive
cg03074984	11	64126431	-	TRUE	.	TSS200	RPS6KA4	Gout	-0.0731698	0.0437218	0.847777	EC	0.145985	0.00555831	0.20438	3.29513e-05	-0.0291971	0.128301	NS	0.0241546	0.306662	0.140097	0.306662	-0.0144928	0.749723	no	inconclusive
cg27498387	8	41655789	+	TRUE	Unclassified_Cell_type_specific	TSS1500	ANK1	Diabetes	-0.0824898	0.0438256	0.847777	OK_nrc	0.284672	6.18775e-07	0.20438	5.76676e-06	0.0218978	0.553137	RC	0.236715	0.00235055	0.275362	1.82681e-06	0.0821256	0.06026	yes	stable
cg15224767	17	2496745	-	.	Promoter_Associated	TSS200	PAFAH1B1	Depression	0.0317465	0.043871	0.847777	RC	-0.00729927	0.269622	-0.481752	3.96605e-31	-0.540146	7.46271e-27	RC	-0.246377	0.00154149	-0.42029	1.31642e-15	-0.178744	3.15397e-07	no	inconclusive
cg08482108	1	179262782	-	.	Promoter_Associated	TSS1500	SOAT1	Diabetes	0.0435118	0.0442734	0.847777	OK_nrc	0.124088	0.0118157	0.0145985	0.533174	-0.153285	0.0352325	RC	0.178744	0.000207001	0.246377	0.000390308	-0.0241546	0.736565	yes	neutral
cg08851840	10	114709957	+	.	Promoter_Associated_Cell_type_specific	TSS200	TCF7L2	Diabetes	0.0463002	0.0442992	0.847777	OK_nrc	0.423358	2.7873e-15	0.321168	5.15752e-08	-0.124088	0.00748904	OK_nrc	0.371981	8.17428e-12	0.217391	7.64584e-07	-0.101449	0.036033	no	significant but non-specific
cg03687994	6	90538873	+	.	Promoter_Associated	TSS1500	CASP8AP2	Depression	0.0718987	0.0443116	0.847777	NS	-0.0583942	0.174873	-0.0218978	0.681218	0.109489	0.143668	NS	-0.0531401	0.546936	0.0917874	0.21195	0.0917874	0.115349	no	NS
cg07911682	1	51425659	+	.	Promoter_Associated	1stExon	FAF1	Diabetes	0.0326241	0.0444412	0.847777	OK_nrc	-0.145985	0.00520247	-0.386861	6.98628e-16	-0.262774	3.66081e-08	RC	-0.15942	0.000123939	-0.333333	6.51768e-09	-0.0917874	0.0326712	yes	progressive
cg22624253	6	90539556	-	.	Promoter_Associated	TSS200	CASP8AP2	Depression	0.0348768	0.0459542	0.861854	RC	-0.182482	2.54161e-05	-0.50365	5.38704e-37	-0.49635	5.5505e-20	RC	-0.333333	3.36123e-07	-0.439614	2.83991e-17	-0.198068	0.000231773	no	inconclusive
cg06868247	14	74960515	+	.	Promoter_Associated	TSS1500	NPC2	Diabetes	0.0427462	0.0469422	0.861854	OK_nrc	0.321168	1.06968e-06	0.0656934	0.0237863	-0.20438	0.00606546	OK_nrc	0.410628	5.63036e-11	0.188406	2.18765e-06	-0.0917874	0.044233	no	significant but non-specific
cg13271751	11	69454802	+	.	Promoter_Associated	TSS1500	CCND1	Diabetes	-0.0697752	0.0471098	0.861854	EC	0.175182	0.000212072	-0.0218978	0.783952	-0.19708	0.000316804	NS	0.00483092	0.730909	-0.130435	0.221764	-0.111111	0.2206	no	inconclusive
cg07596494	2	26205095	+	.	Promoter_Associated	1stExon	KIF3C	Diabetes	-0.0293069	0.0477428	0.861854	OK_nrc	0.467153	5.0999e-25	0.408759	1.0068e-15	-0.20438	0.0081643	RC	0.352657	3.21026e-10	0.381643	1.00543e-10	-0.0338164	0.76319	yes	consistent
cg08495617	3	171791143	-	TRUE	.	5'UTR	FNDC3B	Diabetes	-0.065122	0.0479465	0.861854	OK_nrc	-0.233577	4.72501e-06	-0.131387	0.0161805	0.131387	0.0161805	NS	-0.0628019	0.0946155	-0.169082	0.0946155	-0.0144928	0.874485	yes	consistent
cg07286413	7	45039607	-	.	Promoter_Associated	TSS200	CCM2	Diabetes	0.0462882	0.0482972	0.861854	OK_nrc	0.138686	0.0136442	0.138686	0.0136442	0.0364964	0.919812	RC	0.178744	0.000712765	0.169082	0.00341318	-0.0628019	0.524574	yes	stable
cg17411190	22	19510877	+	TRUE	Unclassified_Cell_type_specific	1stExon	CLDN5	Depression	0.0374056	0.0483484	0.861854	OK_nrc	0.408759	3.24916e-18	0.328467	8.32414e-12	-0.19708	0.0355668	RC	0.352657	9.93782e-11	0.2657	3.79219e-11	-0.00483092	0.791799	yes	consistent
Abbreviations:
BP: base pair
logFC: log2 of fold-change
NS: non-significant
EC: (effect) entangled with covariate
RC: (effect) reducible to covariate
OK_nc: significant effect and no covariate
OK_nrc: significant effect, non-reducible to covariate

## Sheet: Suppl.Table.3
GeneSet name (FUMA analysis, all ImmuneSet genes as background)*	Database	N GeneSet	Overlap	pVal	FDR	genes
RHOG GTPase cycle	Reactome	39	8	2.16e-06	0.00358	PLD1, TRIO, PIK3R1, YKT6, DOCK4, VAV2, MAP3K11, PREX1
BH3-only proteins associate with and inactivate anti-apoptotic BCL-2 members	Reactome	8	4	1.77e-05	0.0147	BCL2L11, BMF, STAT3, BCL2
Mitotic spindle	Hallmark	104	10	0.000124	0.00619	KIF3C, BCL2L11, TUBA4A, TRIO, APC, DOCK4, MAP3K11, PRC1, PAFAH1B1, PREX1
Pathways in cancer	KEGG	231	15	0.000239	0.0222	MTOR, TGFA, MITF, PLD1, PIK3R1, APC, VEGFA, PTEN, TCF7L2, CCND1, FGF19, CDKN1B, EGLN3, STAT3, BCL2
EGFR tyrosine kinase inhibitor resistance	WikiPathways	67	9	1.92e-05	0.00644	MTOR, TGFA, BCL2L11, PIK3R1, VEGFA, PTEN, CCND1, STAT3, BCL2
DNA damage response only ATM dependent	WikiPathways	86	10	2.38e-05	0.00644	BCL2L11, PIK3R1, APC, CCND3, PTEN, FRAT1, TCF7L2, CCND1, CDKN1B, BCL2
Angiopoietin-like protein 8 regulatory pathway	WikiPathways	87	10	2.64e-05	0.00644	MTOR, RPS6KA1, CAP1, THRB, PIK3R1, PRKAG2, LPL, NR1H3, RPS6KA4, MAP3K11
Thyroid stimulating hormone (TSH) signaling pathway	WikiPathways	45	7	6.46e-05	0.00789	MTOR, RPS6KA1, PLD1, PIK3R1, CCND3, CDKN1B, STAT3
Leptin signaling pathway	WikiPathways	60	7	0.000413	0.0377	MTOR, RPS6KA1, PIK3R1, PTEN, CCND1, SOCS2, STAT3
Mean reticulocyte volume	GWAS Catalog	145	18	3.35e-09	7.42e-06	MTOR, RPS6KA1, FAF1, AFF3, BCL2L11, STK17B, THRB, FOXP1, PIK3R1, CCND3, LPL, ANK1, PTEN, SPTB, BCL2, HOOK2, GIPR, PREX1
Mean spheric corpuscular volume	GWAS Catalog	185	17	8.42e-07	0.00124	MTOR, RPS6KA1, AFF3, STK17B, THRB, FOXP1, CCND3, LPL, ANK1, PTEN, FLI1, SPTB, STAT3, BCL2, HOOK2, GIPR, PREX1
Mean corpuscular volume	GWAS Catalog	177	16	2.29e-06	0.00253	MTOR, RPS6KA1, AFF3, THRB, USP4, FOXP1, PIK3R1, CCND3, ANK1, PTEN, FLI1, PSMA3, STAT3, BCL2, HOOK2, GIPR
Breast cancer	GWAS Catalog	63	9	1.15e-05	0.00732	HIVEP3, LRRN2, BCL2L11, FOXP1, TCF7L2, CCND1, FGF19, PRC1, GIPR
Extremely high intelligence	GWAS Catalog	35	7	1.16e-05	0.00732	AFF3, TANK, THRB, DAG1, RABEP2, PREX1, CSE1L
HDL cholesterol levels	GWAS Catalog	185	15	1.85e-05	0.00911	AFF3, BCL2L11, DGKG, PIK3R1, CCND3, VEGFA, HIVEP2, LONRF1, LPL, COPB1, SSPN, MVK, RABEP2, CYTH1, ADARB1
Reticulocyte fraction of red cells	GWAS Catalog	143	13	2.08e-05	0.00921	FAF1, BCL2L11, THRB, USP4, PLD1, CCND3, VEGFA, LPL, ANK1, SPTB, EHD4, BCL2, HOOK2
Triglyceride levels	GWAS Catalog	191	15	2.71e-05	0.00964	RPS6KA1, FAF1, AFF3, BCL2L11, THRB, MITF, PIK3R1, VEGFA, LPL, NR1H3, SSPN, BMF, ERCC4, BCL2, ADARB1
High light scatter reticulocyte percentage of red cells	GWAS Catalog	147	13	2.8e-05	0.00964	BCL2L11, ACVR1C, THRB, USP4, FOXP1, CCND3, VEGFA, LPL, ANK1, SPTB, EHD4, BCL2, HOOK2
Red blood cell count	GWAS Catalog	169	14	2.83e-05	0.00964	AFF3, THRB, MITF, FOXP1, CCND3, VEGFA, PRKAG2, ANK1, VAV2, PTEN, EGLN3, PSMA3, ESR2, BCL2
White blood cell count	GWAS Catalog	201	15	4.95e-05	0.0146	RPS6KA1, HIVEP3, CSF1, FOXP1, DGKG, MUC21, CCND3, VEGFA, PTEN, FRAT1, CCND1, SSPN, EHD4, BCL2, PREX1
Red cell distribution width	GWAS Catalog	148	12	0.000135	0.0315	THRB, USP4, PLD1, PIK3R1, CCND3, LPL, ANK1, MVK, SPTB, PRC1, UNC13D, CYTH1
Intelligence (MTAG)	GWAS Catalog	70	8	0.000183	0.0374	LRRN2, AFF3, USP4, DAG1, FOXP1, PIK3R1, PREX1, CSE1L
High light scatter reticulocyte count	GWAS Catalog	153	12	0.000186	0.0374	BCL2L11, ACVR1C, THRB, CCND3, VEGFA, LPL, ANK1, TCF7L2, SPTB, EHD4, BCL2, HOOK2
Systolic blood pressure	GWAS Catalog	231	15	0.000239	0.046	HIVEP3, ACVR1C, MITF, FOXP1, PRKAG2, LPL, EBF2, LRP12, TCF7L2, NR1H3, CDKN1B, UNC13D, CYTH1, BCL2, GIPR
*Pathway terms related to specific diseases (e.g. colorectal cancer) and GWAS Catalog traits for type 2 diabetes, gout and markers of obesity (e.g. waist and hip measurements) were omitted

## Sheet: Suppl.Table.4
Probe ID	Time point	Gene	c1		c2		c3
			Mean	pVal	Mean	pVal	Mean	pVal
cg02167865	y0	FRAT1	-3.85	0.0027	-3.889	1.41e-06	-3.62	2.84e-15
cg02167865	y3	FRAT1	-3.74	0.00185	-3.725	0.0251	-3.591	6.44e-08
cg02167865	y6	FRAT1	-3.778	0.00218	-3.779	0.00182	-3.599	4.28e-10
cg02315249	y0	TUBA4A	-3.858	5.62e-07	-3.816	0.0204	-3.66	1.38e-13
cg02315249	y3	TUBA4A	-3.744	0.000885	-3.738	0.00332	-3.58	2.57e-10
cg02315249	y6	TUBA4A	-3.77	5.67e-05	-3.754	0.00231	-3.577	9.07e-13
cg05124575	y0	NR1H3	-3.566	5.14e-07	-3.569	2.86e-07	-3.252	1.15e-24
cg05124575	y3	NR1H3	-3.358	9.79e-05	-3.351	0.000582	-3.163	1.28e-13
cg05124575	y6	NR1H3	-3.4	0.000195	-3.381	0.00974	-3.22	1.85e-10
cg07596494	y0	KIF3C	-3.267	1.61e-05	-3.303	2.62e-09	-2.948	3.58e-25
cg07596494	y3	KIF3C	-3.095	1.41e-06	-3.084	3.42e-05	-2.861	1.36e-19
cg07596494	y6	KIF3C	-3.12	8.7e-05	-3.105	0.00263	-2.931	2.53e-12
cg08097121	y0	BCL2L11	-3.466	7.89e-07	-3.476	8.88e-08	-3.134	2.86e-25
cg08097121	y3	BCL2L11	-3.314	3.43e-07	-3.26	0.047	-3.096	8.18e-13
cg08097121	y6	BCL2L11	-3.35	8.63e-05	-3.319	0.0306	-3.165	7.71e-10
cg08227385	y0	CCND3	-3.967	3.4e-12	-4.097	0.0219	-4.133	2.3e-06
cg08227385	y3	CCND3	-3.988	2.08e-18	-4.195	5.3e-09	-4.155	0.00304
cg08227385	y6	CCND3	-4.084	5.61e-11	-4.23	0.000113	-4.215	0.00628
cg09037089	y0	FLI1	-3.753	8.96e-05	-3.788	2.44e-08	-3.469	9.2e-22
cg09037089	y3	FLI1	-3.576	7.58e-08	-3.534	0.004	-3.343	7.47e-17
cg09037089	y6	FLI1	-3.613	4.81e-06	-3.585	0.00245	-3.382	1.6e-14
cg09942448	y0	KIF3C	-3.649	1.47e-06	-3.668	7.03e-09	-3.342	9.37e-27
cg09942448	y3	KIF3C	-3.498	8.98e-06	-3.485	0.000324	-3.295	4.84e-16
cg09942448	y6	KIF3C	-3.527	2.84e-06	-3.491	0.012	-3.322	3.67e-13
cg12913957	y0	ITPR3	-3.667	0.00623	-3.724	8.07e-08	-3.427	2.92e-16
cg12913957	y3	ITPR3	-3.528	0.000114	-3.526	0.000215	-3.315	2.28e-14
cg12913957	y6	ITPR3	-3.544	0.00394	-3.55	0.00148	-3.374	9.34e-10
cg13795264	y0	PREX1	-3.386	2.26e-05	-3.408	1.38e-07	-3.1	8.2e-22
cg13795264	y3	PREX1	-3.26	2.21e-07	-3.224	0.00281	-3.031	1.57e-16
cg13795264	y6	PREX1	-3.268	0.00123	-3.267	0.0018	-3.104	1.4e-10
cg15224767	y0	PAFAH1B1	-4.093	4.15e-15	-4.272	1.79e-08	-4.227	0.0239
cg15224767	y3	PAFAH1B1	-4.095	4.07e-19	-4.283	2.93e-10	-4.239	0.0074
cg15224767	y6	PAFAH1B1	-4.206	1.52e-15	-4.39	1.25e-08	-4.346	0.0202
cg16030538	y0	YKT6	-3.268	2.1e-06	-3.286	2.62e-08	-2.946	2.27e-25
cg16030538	y3	YKT6	-3.066	1.03e-08	-3.012	0.0267	-2.852	1.02e-15
cg16030538	y6	YKT6	-3.065	0.000116	-3.059	0.000491	-2.887	1.24e-13
cg18315896	y0	APC	-3.737	6.96e-07	-3.741	3.81e-07	-3.422	3.71e-24
cg18315896	y3	APC	-3.603	3.73e-10	-3.546	0.00657	-3.35	1.13e-19
cg18315896	y6	APC	-3.587	1.65e-05	-3.555	0.0195	-3.405	1.94e-11
cg27619149	y0	SOCS2	-3.625	6.86e-09	-3.453	0.0253	-3.422	0.000315
cg27619149	y3	SOCS2	-3.454	9.48e-11	-3.29	0.00147	-3.285	0.000841
cg27619149	y6	SOCS2	-3.432	3.96e-09	-3.301	0.0106	-3.287	0.000742
cg01337508	y0	STAT3	-3.482	6.42e-07	-3.455	8.85e-05	-3.116	2.55e-19
cg01337508	y3	STAT3	-3.287	1.85e-05	-3.249	0.00851	-3.017	2.88e-12
cg01337508	y6	STAT3	-3.289	5.89e-07	NS	NS	-3.035	5.65e-10
cg01511126	y0	CAP1	-2.293	2.87e-05	-2.283	0.000318	-2.061	3.82e-15
cg01511126	y3	CAP1	-2.22	0.000139	-2.202	0.0075	-2.046	5.84e-11
cg01511126	y6	CAP1	-2.309	2.77e-06	NS	NS	-2.135	1.86e-09
cg01574231	y0	UNC13D	-3.812	9.63e-06	-3.785	0.00142	-3.538	1.45e-14
cg01574231	y3	UNC13D	-3.694	4.53e-06	NS	NS	-3.499	7.62e-08
cg01574231	y6	UNC13D	-3.652	0.0015	-3.634	0.0243	-3.471	4.19e-08
cg03741657	y0	PRDX5	-3.706	3.61e-16	-3.945	2.08e-09	-3.881	0.0279
cg03741657	y3	PRDX5	-3.78	4.68e-17	-4.029	9.53e-11	NS	NS
cg03741657	y6	PRDX5	-3.862	6.2e-13	-4.032	0.000158	-4.028	0.000528
cg06689961	y0	CDKN1B	-4.6	6.5e-05	-4.594	0.000268	-4.347	1.23e-14
cg06689961	y3	CDKN1B	-4.493	1.55e-05	NS	NS	-4.281	1.12e-09
cg06689961	y6	CDKN1B	-4.506	0.000263	-4.477	0.0258	-4.302	2.88e-09
cg06881186	y0	BCL2	-3.822	0.00099	-3.867	6.27e-08	-3.568	1.54e-18
cg06881186	y3	BCL2	-3.678	2.32e-05	NS	NS	-3.505	8.08e-08
cg06881186	y6	BCL2	-3.684	0.000148	-3.652	0.0389	-3.499	3.24e-09
cg07077507	y0	TTC8	-3.821	5.35e-05	-3.833	3.39e-06	-3.572	1.8e-18
cg07077507	y3	TTC8	-3.703	2.75e-06	NS	NS	-3.529	6.37e-08
cg07077507	y6	TTC8	-3.73	0.00242	-3.719	0.0162	-3.577	4e-08
cg07911682	y0	FAF1	-4.192	3.24e-17	-4.397	1.06e-10	-4.337	0.0436
cg07911682	y3	FAF1	-4.201	2.31e-21	-4.451	4.15e-16	NS	NS
cg07911682	y6	FAF1	-4.278	1.07e-16	-4.472	9.17e-10	-4.42	0.0268
cg13145669	y0	AKTIP	-3.958	1.64e-05	-3.967	2.73e-06	-3.683	1.01e-19
cg13145669	y3	AKTIP	-3.824	6.99e-07	NS	NS	-3.628	8.97e-11
cg13145669	y6	AKTIP	-3.832	2.94e-06	-3.791	0.0278	-3.633	3.76e-12
cg14511739	y0	APC	-3.063	7.09e-07	NS	NS	-2.878	0.000207
cg14511739	y3	APC	-2.95	6.17e-07	-2.786	0.00524	-2.797	0.026
cg14511739	y6	APC	-2.949	7.26e-05	-2.807	0.0426	-2.807	0.0492
cg15137369	y0	LRP12	-2.316	1.22e-08	NS	NS	-2.115	2.66e-05
cg15137369	y3	LRP12	-2.195	4.14e-09	-2.014	9.6e-05	-2.049	0.0444
cg15137369	y6	LRP12	-2.242	3.35e-11	-2.063	0.0071	-2.036	6.63e-05
cg15269751	y0	BMF	-3.839	4.95e-12	-3.99	1.8e-05	-3.969	0.00783
cg15269751	y3	BMF	-3.89	5.21e-12	-4.027	5.05e-05	-4.013	0.00387
cg15269751	y6	BMF	-3.957	6.55e-10	-4.109	1.35e-05	NS	NS
cg15622544	y0	GIPR	-2.673	1.59e-14	-2.511	0.0115	-2.466	1.83e-07
cg15622544	y3	GIPR	-2.588	3.22e-11	-2.395	0.00209	-2.383	0.00031
cg15622544	y6	GIPR	-2.588	2.17e-05	NS	NS	-2.43	0.000204
cg26916927	y0	GLO1	-3.583	0.00212	-3.584	0.00201	-3.407	4.9e-10
cg26916927	y3	GLO1	NS	NS	-3.48	0.00162	-3.346	1.27e-06
cg26916927	y6	GLO1	-3.508	0.00382	-3.495	0.0407	-3.379	6.09e-07
cg00244040	y0	PRKCH	-4.232	4.38e-05	-4.217	0.000712	-3.966	4.51e-14
cg00244040	y3	PRKCH	-4.114	7.37e-05	NS	NS	-3.889	5.54e-08
cg00244040	y6	PRKCH	-4.127	6.02e-06	NS	NS	-3.934	3.12e-05
cg00347247	y0	ORAI1	-4.005	0.000237	-3.988	0.0038	-3.773	3.24e-11
cg00347247	y3	ORAI1	-3.896	9.68e-05	NS	NS	-3.74	3.61e-07
cg00347247	y6	ORAI1	-3.866	0.0178	NS	NS	-3.754	0.0012
cg02910910	y0	ORAI1	-3.788	0.000218	-3.766	0.0237	-3.631	1.74e-09
cg02910910	y3	ORAI1	-3.707	1.79e-05	NS	NS	-3.542	1.92e-06
cg02910910	y6	ORAI1	-3.705	0.00175	NS	NS	-3.573	2.26e-06
cg03505427	y0	CSE1L	-4.239	0.0021	-4.253	0.000124	-4.065	2.97e-12
cg03505427	y3	CSE1L	-4.196	0.0318	NS	NS	-4.108	0.00194
cg03505427	y6	CSE1L	-4.176	0.0242	NS	NS	-4.076	0.000623
cg04730588	y0	POLR1D	-3.591	0.043	-3.591	0.0475	-3.507	5.24e-05
cg04730588	y3	POLR1D	-3.539	0.00388	NS	NS	-3.451	0.00057
cg04730588	y6	POLR1D	-3.588	8.13e-05	NS	NS	-3.481	0.000833
cg06072021	y0	FLI1	-3.858	2.97e-08	-3.719	0.00238	-3.726	0.0111
cg06072021	y3	FLI1	-3.732	4.65e-06	-3.605	0.00233	NS	NS
cg06072021	y6	FLI1	-3.773	1.86e-08	-3.612	9.89e-05	NS	NS
cg07072166	y0	HOOK2	-3.367	3.07e-08	-3.204	0.00075	-3.225	0.0278
cg07072166	y3	HOOK2	-3.308	1.46e-10	-3.137	3.99e-06	NS	NS
cg07072166	y6	HOOK2	-3.302	0.00148	-3.206	0.0199	NS	NS
cg07103819	y0	DGAT1	-4.074	1.14e-09	-4.223	0.000109	-4.199	0.0241
cg07103819	y3	DGAT1	-4.098	1.5e-10	-4.251	8.45e-07	NS	NS
cg07103819	y6	DGAT1	-4.143	6.29e-09	-4.295	1.7e-05	NS	NS
cg07460665	y0	CALCOCO2	-2.889	0.000792	-2.883	0.00222	-2.661	9.33e-11
cg07460665	y3	CALCOCO2	-2.712	0.0171	NS	NS	-2.582	0.000183
cg07460665	y6	CALCOCO2	-2.802	0.000196	NS	NS	-2.643	3.38e-05
cg08814373	y0	VAV2	-4.034	0.00224	-4.015	0.0305	-3.847	1.36e-07
cg08814373	y3	VAV2	-3.944	0.00124	NS	NS	-3.796	4.31e-05
cg08814373	y6	VAV2	-3.982	0.000104	NS	NS	-3.807	5.31e-06
cg08851840	y0	TCF7L2	-2.181	0.000422	-2.161	0.00866	-1.953	5.21e-10
cg08851840	y3	TCF7L2	-2.004	0.00507	NS	NS	-1.904	0.00226
cg08851840	y6	TCF7L2	-2.04	0.0485	NS	NS	-1.96	0.0394
cg08949621	y0	EHD4	-1.614	2.92e-05	-1.596	0.00205	-1.418	2.22e-13
cg08949621	y3	EHD4	-1.525	1.68e-11	NS	NS	-1.348	6.96e-08
cg08949621	y6	EHD4	-1.579	2.11e-14	NS	NS	-1.393	1.52e-09
cg12467864	y0	PRC1	-4.256	7.52e-19	-4.468	8.77e-12	-4.405	0.0373
cg12467864	y3	PRC1	-4.262	9.6e-23	-4.533	8.03e-16	NS	NS
cg12467864	y6	PRC1	-4.358	2.5e-20	-4.592	4.49e-14	NS	NS
cg14252492	y0	ALX4	-1.911	0.0398	-1.957	4.56e-05	-1.721	6.01e-10
cg14252492	y3	ALX4	NS	NS	-1.823	0.0197	-1.682	4.24e-05
cg14252492	y6	ALX4	NS	NS	-1.809	0.00482	-1.669	0.000663
cg15301489	y0	XKR6	-2.882	3.89e-05	-2.859	0.00938	-2.71	1.21e-11
cg15301489	y3	XKR6	-2.766	6.3e-06	NS	NS	-2.654	0.00159
cg15301489	y6	XKR6	-2.832	0.000102	NS	NS	-2.715	0.00145
cg18004523	y0	ACVR1C	NS	NS	-4.261	0.000488	-4.098	4.23e-07
cg18004523	y3	ACVR1C	-4.178	0.0455	-4.184	0.0206	-4.057	1.31e-05
cg18004523	y6	ACVR1C	-4.212	0.00398	NS	NS	-4.123	0.0391
cg21651436	y0	MAP3K11	-4.394	0.0151	-4.401	0.00588	-4.234	1.66e-07
cg21651436	y3	MAP3K11	-4.279	0.000447	NS	NS	-4.143	0.000723
cg21651436	y6	MAP3K11	-4.322	0.000542	NS	NS	-4.152	2.63e-06
cg21705221	y0	ANO6	-4.003	1.4e-07	-4.128	4.15e-06	NS	NS
cg21705221	y3	ANO6	-4.029	3.57e-09	-4.173	5.94e-10	NS	NS
cg21705221	y6	ANO6	-4.111	1.03e-06	-4.258	9.71e-13	-4.143	0.0242
cg22272545	y0	STK17B	-4.289	0.000158	-4.308	2.78e-06	-4.031	1.27e-17
cg22272545	y3	STK17B	-4.176	2.24e-06	NS	NS	-3.977	7.45e-11
cg22272545	y6	STK17B	-4.195	0.00102	NS	NS	-4.033	3.57e-07
cg24419099	y0	NR1H3	-3.399	0.000135	-3.392	0.000619	-3.166	2.66e-13
cg24419099	y3	NR1H3	-3.29	9.32e-07	NS	NS	-3.079	6.76e-10
cg24419099	y6	NR1H3	-3.261	3.14e-05	NS	NS	-3.076	1.04e-08
cg24509668	y0	SSPN	-3.217	2.57e-07	-3.187	0.00017	-2.892	2.22e-19
cg24509668	y3	SSPN	-3.036	5.05e-07	NS	NS	-2.815	1.18e-10
cg24509668	y6	SSPN	-3.029	2.4e-06	NS	NS	-2.807	9.39e-11
cg25487529	y0	DGKG	-3.315	0.0246	-3.341	0.000595	-3.138	9.69e-09
cg25487529	y3	DGKG	-3.247	0.00319	NS	NS	-3.08	6.5e-06
cg25487529	y6	DGKG	-3.247	0.00878	NS	NS	-3.101	0.000143
cg27330757	y0	FGF19	-3.088	3.38e-08	-3.064	1.14e-05	-2.742	1.42e-23
cg27330757	y3	FGF19	-2.952	3.14e-11	NS	NS	-2.674	5.99e-18
cg27330757	y6	FGF19	-2.93	4.02e-11	NS	NS	-2.659	6.83e-18
cg00260655	y0	FRAT2	-4.03	0.000543	-4.153	1.8e-05	NS	NS
cg00260655	y3	FRAT2	-4	2.51e-07	-4.141	0.00013	NS	NS
cg00260655	y6	FRAT2	-4.06	1.1e-06	-4.224	1.68e-08	NS	NS
cg00647220	y0	ERCC4	-3.18	0.00323	-3.167	0.0311	-3.034	2.59e-07
cg00647220	y3	ERCC4	NS	NS	-3.132	0.00101	-2.991	6.14e-07
cg00647220	y6	ERCC4	-3.163	0.00888	NS	NS	NS	NS
cg01826093	y0	LRRN2	1.916	0.00217	NS	NS	1.816	7.39e-05
cg01826093	y3	LRRN2	1.848	0.000108	NS	NS	1.734	1.34e-05
cg01826093	y6	LRRN2	1.913	0.000478	NS	NS	1.805	7.87e-06
cg02358761	y0	STK17B	-4.463	0.0254	-4.473	0.00624	-4.323	5.23e-07
cg02358761	y3	STK17B	NS	NS	NS	NS	-4.302	0.0193
cg02358761	y6	STK17B	-4.385	0.0271	NS	NS	-4.285	0.000636
cg05076775	y0	NPC2	-3.839	6.88e-10	-3.671	9.3e-06	NS	NS
cg05076775	y3	NPC2	-3.765	4.46e-08	-3.613	1.32e-06	NS	NS
cg05076775	y6	NPC2	-3.737	0.00845	-3.661	0.0111	NS	NS
cg06219686	y0	NF1	-3.67	0.000805	NS	NS	-3.769	0.00505
cg06219686	y3	NF1	-3.722	5.67e-05	-3.841	0.000788	NS	NS
cg06219686	y6	NF1	-3.83	0.00047	-3.931	0.00514	NS	NS
cg07368857	y0	FOXP1	0.223	0.0409	0.174	0.000729	0.5	4.39e-08
cg07368857	y3	FOXP1	NS	NS	NS	NS	0.397	0.00402
cg07368857	y6	FOXP1	0.274	0.0323	NS	NS	0.441	0.00203
cg07507680	y0	DOCK4	-4.165	0.0239	-4.115	0.0413	NS	NS
cg07507680	y3	DOCK4	-4.141	9.95e-05	-4.047	9.02e-05	NS	NS
cg07507680	y6	DOCK4	-4.15	0.000558	-4.059	0.000993	NS	NS
cg08734093	y0	MTOR	-3.321	0.00258	-3.307	0.0311	-3.179	1.78e-07
cg08734093	y3	MTOR	NS	NS	NS	NS	-3.21	0.0433
cg08734093	y6	MTOR	NS	NS	-3.281	0.00759	-3.159	5.17e-06
cg09110402	y0	PREX1	-4.188	5.24e-14	-4.381	1.14e-11	NS	NS
cg09110402	y3	PREX1	-4.203	1.4e-19	-4.445	8.68e-17	NS	NS
cg09110402	y6	PREX1	-4.332	1.4e-08	-4.478	7.58e-09	NS	NS
cg09874127	y0	UBA7	NS	NS	-3.711	0.00395	-3.57	0.0022
cg09874127	y3	UBA7	-3.646	0.0235	NS	NS	-3.543	0.00311
cg09874127	y6	UBA7	NS	NS	-3.651	0.0138	-3.54	0.00979
cg10239074	y0	BCL2L11	-4.542	0.00345	-4.62	0.00348	NS	NS
cg10239074	y3	BCL2L11	-4.459	0.000635	-4.561	5.71e-05	NS	NS
cg10239074	y6	BCL2L11	-4.524	0.000439	-4.606	0.00728	NS	NS
cg11842141	y0	BCL2L11	-4.188	1.84e-11	-4.359	1.06e-10	NS	NS
cg11842141	y3	BCL2L11	-4.229	1.66e-14	-4.42	2.87e-09	NS	NS
cg11842141	y6	BCL2L11	-4.367	1.4e-10	-4.532	4.97e-08	NS	NS
cg12384572	y0	USP4	-3.647	0.000298	-3.754	1.9e-05	NS	NS
cg12384572	y3	USP4	-3.657	0.000369	-3.756	0.000422	NS	NS
cg12384572	y6	USP4	-3.706	3.1e-05	-3.82	0.000812	NS	NS
cg14784608	y0	TGFA	-4.155	2.57e-14	-4.335	3.56e-11	NS	NS
cg14784608	y3	TGFA	-4.155	1.56e-19	-4.406	9.93e-16	NS	NS
cg14784608	y6	TGFA	-4.259	5.72e-14	-4.442	6.41e-09	NS	NS
cg14933266	y0	NF1	-4.491	9.69e-15	-4.731	1.61e-12	NS	NS
cg14933266	y3	NF1	-4.54	4.42e-16	-4.815	2.54e-15	NS	NS
cg14933266	y6	NF1	-4.642	1.33e-12	-4.854	3.89e-11	NS	NS
cg15084921	y0	TRIO	-3.719	2.71e-06	-3.585	3.06e-05	NS	NS
cg15084921	y3	TRIO	-3.684	5.7e-16	-3.468	3.34e-10	NS	NS
cg15084921	y6	TRIO	-3.653	2.21e-08	-3.511	4.39e-05	NS	NS
cg16096631	y0	HIVEP3	1.974	5.91e-05	1.962	0.00168	1.816	4.87e-13
cg16096631	y3	HIVEP3	1.869	4.96e-06	NS	NS	1.77	6.33e-05
cg16096631	y6	HIVEP3	NS	NS	NS	NS	1.86	0.00454
cg16719268	y0	RPS6KA4	-3.359	0.0424	NS	NS	-3.227	0.00375
cg16719268	y3	RPS6KA4	-3.276	0.000443	NS	NS	-3.126	0.0151
cg16719268	y6	RPS6KA4	-3.342	1.12e-05	NS	NS	-3.165	0.00645
cg17257175	y0	MUC1	-3.089	2.27e-09	-2.867	1.72e-07	NS	NS
cg17257175	y3	MUC1	-2.96	3.37e-06	-2.815	6.85e-05	NS	NS
cg17257175	y6	MUC1	-3.005	0.000904	-2.899	0.00702	NS	NS
cg17411190	y0	CLDN5	-2.876	0.00245	-2.901	4.13e-05	-2.629	6.11e-13
cg17411190	y3	CLDN5	NS	NS	NS	NS	-2.57	0.000258
cg17411190	y6	CLDN5	-2.751	0.00277	NS	NS	-2.586	2.07e-05
cg20382675	y0	FOXP1	NS	NS	-0.32	0.000687	-0.606	1.57e-07
cg20382675	y3	FOXP1	NS	NS	-0.517	0.0468	-0.679	0.000182
cg20382675	y6	FOXP1	NS	NS	-0.414	0.0105	-0.558	0.0264
cg21502840	y0	MVK	-4.01	1.36e-10	-4.159	9.62e-10	NS	NS
cg21502840	y3	MVK	-4.001	4.12e-15	-4.181	1.38e-11	NS	NS
cg21502840	y6	MVK	-4.077	3.1e-11	-4.244	1.85e-09	NS	NS
cg22357164	y0	RNF213	NS	NS	-0.453	1.52e-08	-0.242	6.39e-06
cg22357164	y3	RNF213	NS	NS	-0.335	0.0245	-0.231	0.000984
cg22357164	y6	RNF213	NS	NS	-0.363	0.0137	-0.249	0.00064
cg22531371	y0	MUC1	-3.216	3.25e-07	NS	NS	-2.891	1.85e-12
cg22531371	y3	MUC1	-3.019	0.0149	NS	NS	-2.874	0.00204
cg22531371	y6	MUC1	-3.032	0.00145	NS	NS	-2.83	2.5e-06
cg22624253	y0	CASP8AP2	-3.262	3.07e-11	-3.465	5.49e-11	NS	NS
cg22624253	y3	CASP8AP2	-3.293	2.85e-16	-3.525	2.18e-15	NS	NS
cg22624253	y6	CASP8AP2	-3.412	1.36e-12	-3.621	2.03e-12	NS	NS
cg23226852	y0	FAF1	-4.465	2.32e-20	-4.756	3.89e-16	NS	NS
cg23226852	y3	FAF1	-4.531	1.22e-19	-4.818	2.45e-16	NS	NS
cg23226852	y6	FAF1	-4.636	1.86e-18	-4.911	2.74e-15	NS	NS
cg24086758	y0	DAG1	-3.791	0.0107	-3.877	0.000507	NS	NS
cg24086758	y3	DAG1	-3.728	3.86e-07	-3.847	0.00148	NS	NS
cg24086758	y6	DAG1	-3.844	0.00029	-3.945	0.00839	NS	NS
cg26944263	y0	SOCS2	-3.93	7.07e-17	-4.137	1.41e-11	NS	NS
cg26944263	y3	SOCS2	-3.973	3.23e-16	-4.173	1.23e-10	NS	NS
cg26944263	y6	SOCS2	-4.038	1.96e-13	-4.219	4.98e-08	NS	NS
cg27072387	y0	LTBP1	-4.009	0.00329	-3.993	0.0331	-3.845	3.05e-07
cg27072387	y3	LTBP1	-3.897	0.0288	NS	NS	-3.774	0.000154
cg27072387	y6	LTBP1	NS	NS	NS	NS	-3.805	0.00389
cg01642461	y0	SPTB	2.68	0.00301	2.696	0.000194	2.48	1.39e-11
cg01642461	y3	SPTB	NS	NS	NS	NS	2.45	0.00459
cg01642461	y6	SPTB	NS	NS	NS	NS	2.521	0.00562
cg03074984	y0	RPS6KA4	-3.804	0.0467	-3.811	0.0237	-3.644	1.77e-05
cg03074984	y3	RPS6KA4	-3.746	0.0327	NS	NS	-3.6	0.000219
cg03074984	y6	RPS6KA4	NS	NS	NS	NS	NS	NS
cg06632353	y0	MTOR	NS	NS	NS	NS	-3.614	0.000608
cg06632353	y3	MTOR	-3.645	0.00047	NS	NS	-3.536	0.000191
cg06632353	y6	MTOR	-3.73	1.37e-07	NS	NS	-3.599	0.000525
cg08482108	y0	SOAT1	NS	NS	-3.677	3.1e-06	-3.488	2.44e-09
cg08482108	y3	SOAT1	-3.593	0.00904	NS	NS	-3.487	5.92e-05
cg08482108	y6	SOAT1	NS	NS	-3.614	0.0453	NS	NS
cg08495617	y0	FNDC3B	NS	NS	1.884	0.00956	1.711	1.91e-05
cg08495617	y3	FNDC3B	NS	NS	1.806	0.000661	1.552	8.03e-08
cg08495617	y6	FNDC3B	NS	NS	NS	NS	1.683	0.00113
cg11971047	y0	ANXA5	-3.672	4.25e-06	-3.775	0.00518	NS	NS
cg11971047	y3	ANXA5	-3.709	0.0069	NS	NS	NS	NS
cg11971047	y6	ANXA5	-3.773	7.78e-05	-3.861	0.0331	NS	NS
cg13734055	y0	ATP6V1B2	-2.997	0.0109	NS	NS	-2.75	0.000177
cg13734055	y3	ATP6V1B2	NS	NS	NS	NS	-2.681	0.00465
cg13734055	y6	ATP6V1B2	-2.918	0.00129	NS	NS	-2.619	5.6e-05
cg21029932	y0	ESR2	-3.673	0.00272	-3.548	0.00724	NS	NS
cg21029932	y3	ESR2	-3.561	0.000242	-3.411	0.00411	NS	NS
cg21029932	y6	ESR2	-3.515	0.0175	NS	NS	NS	NS
cg21830221	y0	HIVEP3	NS	NS	0.528	0.000143	0.848	1.96e-06
cg21830221	y3	HIVEP3	NS	NS	NS	NS	0.804	0.0269
cg21830221	y6	HIVEP3	NS	NS	0.701	0.0378	0.841	0.0162
cg24041036	y0	PSMA3	NS	NS	-3.653	0.0313	-3.573	0.000166
cg24041036	y3	PSMA3	-3.599	0.000161	NS	NS	-3.48	7.37e-05
cg24041036	y6	PSMA3	-3.628	0.000446	NS	NS	NS	NS
cg03236184	y0	PTEN	-3.553	0.0389	NS	NS	-3.434	0.00232
cg03236184	y3	PTEN	NS	NS	NS	NS	NS	NS
cg03236184	y6	PTEN	NS	NS	-3.543	0.0221	-3.423	0.00106
cg03518457	y0	BDKRB2	1.47	0.0189	1.366	0.0437	NS	NS
cg03518457	y3	BDKRB2	1.439	0.011	NS	NS	NS	NS
cg03518457	y6	BDKRB2	1.496	0.0326	NS	NS	NS	NS
cg03687994	y0	CASP8AP2	NS	NS	-4.341	0.0231	-4.18	3.89e-05
cg03687994	y3	CASP8AP2	-4.369	0.0331	NS	NS	NS	NS
cg03687994	y6	CASP8AP2	NS	NS	NS	NS	-4.195	0.00199
cg04616691	y0	PTEN	NS	NS	NS	NS	-4.205	0.0102
cg04616691	y3	PTEN	-4.327	0.0206	NS	NS	-4.157	0.0137
cg04616691	y6	PTEN	NS	NS	NS	NS	-4.155	0.0294
cg07286413	y0	CCM2	NS	NS	-3.932	7.23e-05	-3.75	3.93e-09
cg07286413	y3	CCM2	NS	NS	NS	NS	-3.757	0.00123
cg07286413	y6	CCM2	NS	NS	NS	NS	-3.747	0.000412
cg09159285	y0	KLHL21	-1.437	0.00175	-1.219	5.33e-05	NS	NS
cg09159285	y3	KLHL21	-1.406	0.0289	-1.257	0.0106	NS	NS
cg09159285	y6	KLHL21	NS	NS	NS	NS	NS	NS
cg09574088	y0	FGF19	NS	NS	NS	NS	-3.534	0.00758
cg09574088	y3	FGF19	NS	NS	-3.346	0.00537	NS	NS
cg09574088	y6	FGF19	NS	NS	-3.421	0.000692	-3.556	0.0125
cg15909737	y0	MITF	NS	NS	2.173	0.0226	2.302	0.00738
cg15909737	y3	MITF	NS	NS	NS	NS	NS	NS
cg15909737	y6	MITF	2.288	0.0376	2.153	0.00217	NS	NS
cg17421072	y0	SOCS2	-3.982	0.004	NS	NS	-3.839	1.04e-05
cg17421072	y3	SOCS2	-3.977	0.00553	NS	NS	-3.844	2.2e-05
cg17421072	y6	SOCS2	NS	NS	NS	NS	NS	NS
cg26628814	y0	RABEP2	-4.239	0.0267	NS	NS	NS	NS
cg26628814	y3	RABEP2	NS	NS	NS	NS	-4.286	0.0317
cg26628814	y6	RABEP2	NS	NS	-4.23	0.00574	-4.337	2.34e-05
cg00340382	y0	CSE1L	NS	NS	NS	NS	-3.176	0.0435
cg00340382	y3	CSE1L	NS	NS	NS	NS	NS	NS
cg00340382	y6	CSE1L	NS	NS	-3.317	0.0347	-3.207	0.00383
cg08715877	y0	ANXA5	NS	NS	-2.305	2.95e-05	-2.067	0.000116
cg08715877	y3	ANXA5	NS	NS	NS	NS	NS	NS
cg08715877	y6	ANXA5	NS	NS	NS	NS	-2.063	0.0217
cg11538311	y0	CDH18	-1.777	0.0144	NS	NS	-1.567	0.000348
cg11538311	y3	CDH18	NS	NS	NS	NS	-1.56	0.0343
cg11538311	y6	CDH18	NS	NS	NS	NS	NS	NS
cg13271751	y0	CCND1	-0.817	0.0032	NS	NS	-0.603	5.23e-06
cg13271751	y3	CCND1	NS	NS	NS	NS	NS	NS
cg13271751	y6	CCND1	NS	NS	NS	NS	-0.67	0.0165
cg13865595	y0	VDR	NS	NS	-3.995	0.0162	-3.849	0.000845
cg13865595	y3	VDR	NS	NS	NS	NS	NS	NS
cg13865595	y6	VDR	NS	NS	NS	NS	-3.991	0.0269
cg16910448	y0	ECE1	NS	NS	NS	NS	3.264	0.0338
cg16910448	y3	ECE1	NS	NS	NS	NS	3.109	0.0123
cg16910448	y6	ECE1	NS	NS	NS	NS	3.189	0.0288
cg19381811	y0	UBA7	NS	NS	-1.593	0.0123	-1.72	0.0369
cg19381811	y3	UBA7	NS	NS	-1.681	0.0376	NS	NS
cg19381811	y6	UBA7	NS	NS	NS	NS	NS	NS
cg21496319	y0	CDH18	NS	NS	-1.351	0.0428	-1.149	0.0178
cg21496319	y3	CDH18	NS	NS	NS	NS	NS	NS
cg21496319	y6	CDH18	NS	NS	NS	NS	-1.075	0.0271
cg22132013	y0	THRB	NS	NS	2.918	0.013	NS	NS
cg22132013	y3	THRB	NS	NS	NS	NS	2.625	0.00118
cg22132013	y6	THRB	NS	NS	NS	NS	2.727	0.00138
cg22512670	y0	RPS6KA1	-0.073	0.0249	NS	NS	0.047	0.000111
cg22512670	y3	RPS6KA1	NS	NS	NS	NS	NS	NS
cg22512670	y6	RPS6KA1	NS	NS	NS	NS	0.017	0.0431
cg23089438	y0	CSF1	-4.755	0.00558	NS	NS	-4.59	0.000414
cg23089438	y3	CSF1	NS	NS	NS	NS	NS	NS
cg23089438	y6	CSF1	NS	NS	NS	NS	-4.557	0.00322
cg26804336	y0	PIK3R1	NS	NS	1.219	0.00274	1.115	2.91e-06
cg26804336	y3	PIK3R1	NS	NS	NS	NS	NS	NS
cg26804336	y6	PIK3R1	1.168	0.0462	NS	NS	NS	NS
cg01773059	y0	ESR2	-4.553	0.014	-4.641	0.00135	NS	NS
cg01773059	y3	ESR2	NS	NS	NS	NS	NS	NS
cg01773059	y6	ESR2	NS	NS	NS	NS	NS	NS
cg01798499	y0	ABCB9	-4.471	0.000803	-4.592	1.88e-05	NS	NS
cg01798499	y3	ABCB9	NS	NS	NS	NS	NS	NS
cg01798499	y6	ABCB9	NS	NS	NS	NS	NS	NS
cg03862781	y0	COPB1	-4.569	0.00349	-4.393	0.0449	NS	NS
cg03862781	y3	COPB1	NS	NS	NS	NS	NS	NS
cg03862781	y6	COPB1	NS	NS	NS	NS	NS	NS
cg04798158	y0	FCF1	-4.852	0.00034	NS	NS	-4.63	2.78e-05
cg04798158	y3	FCF1	NS	NS	NS	NS	NS	NS
cg04798158	y6	FCF1	NS	NS	NS	NS	NS	NS
cg04878851	y0	CYTH1	-1.86	0.000456	NS	NS	-1.75	0.0116
cg04878851	y3	CYTH1	NS	NS	NS	NS	NS	NS
cg04878851	y6	CYTH1	NS	NS	NS	NS	NS	NS
cg06604199	y0	COMMD7	NS	NS	0.584	0.000628	0.736	0.000149
cg06604199	y3	COMMD7	NS	NS	NS	NS	NS	NS
cg06604199	y6	COMMD7	NS	NS	NS	NS	NS	NS
cg06868247	y0	NPC2	-3.824	0.0301	-3.898	0.00697	NS	NS
cg06868247	y3	NPC2	NS	NS	NS	NS	NS	NS
cg06868247	y6	NPC2	NS	NS	NS	NS	NS	NS
cg09198694	y0	VEGFA	NS	NS	NS	NS	NS	NS
cg09198694	y3	VEGFA	-3.648	0.000129	-3.526	0.0217	NS	NS
cg09198694	y6	VEGFA	NS	NS	NS	NS	NS	NS
cg16502980	y0	NEDD4L	NS	NS	-4.636	0.000516	-4.35	5.58e-06
cg16502980	y3	NEDD4L	NS	NS	NS	NS	NS	NS
cg16502980	y6	NEDD4L	NS	NS	NS	NS	NS	NS
cg17013432	y0	CAP1	NS	NS	-4.367	0.000949	-4.281	0.0453
cg17013432	y3	CAP1	NS	NS	NS	NS	NS	NS
cg17013432	y6	CAP1	NS	NS	NS	NS	NS	NS
cg20683656	y0	EBF2	NS	NS	-1.722	0.0377	-1.82	0.0367
cg20683656	y3	EBF2	NS	NS	NS	NS	NS	NS
cg20683656	y6	EBF2	NS	NS	NS	NS	NS	NS
cg22379574	y0	TPT1	-4.303	0.0219	NS	NS	NS	NS
cg22379574	y3	TPT1	NS	NS	NS	NS	-4.296	0.0494
cg22379574	y6	TPT1	NS	NS	NS	NS	NS	NS
cg22895231	y0	BCAM	NS	NS	-1.802	0.0454	-1.638	0.0182
cg22895231	y3	BCAM	NS	NS	NS	NS	NS	NS
cg22895231	y6	BCAM	NS	NS	NS	NS	NS	NS
cg23494957	y0	ESR2	NS	NS	NS	NS	-3.92	0.0189
cg23494957	y3	ESR2	NS	NS	NS	NS	-3.853	0.0118
cg23494957	y6	ESR2	NS	NS	NS	NS	NS	NS
cg06391412	y0	FOXP1	NS	NS	2.411	0.049	NS	NS
cg06391412	y3	FOXP1	NS	NS	NS	NS	NS	NS
cg06391412	y6	FOXP1	NS	NS	NS	NS	NS	NS
cg10991578	y0	BDKRB2	NS	NS	NS	NS	NS	NS
cg10991578	y3	BDKRB2	NS	NS	NS	NS	NS	NS
cg10991578	y6	BDKRB2	NS	NS	NS	NS	-2.448	0.0245
cg11057897	y0	APC	NS	NS	NS	NS	NS	NS
cg11057897	y3	APC	-0.874	0.0109	NS	NS	NS	NS
cg11057897	y6	APC	NS	NS	NS	NS	NS	NS
cg12408494	y0	FNDC3B	-0.387	0.0137	NS	NS	NS	NS
cg12408494	y3	FNDC3B	NS	NS	NS	NS	NS	NS
cg12408494	y6	FNDC3B	NS	NS	NS	NS	NS	NS
cg15453708	y0	PRKAG2	NS	NS	NS	NS	0.965	0.0284
cg15453708	y3	PRKAG2	NS	NS	NS	NS	NS	NS
cg15453708	y6	PRKAG2	NS	NS	NS	NS	NS	NS
cg16125291	y0	LPL	NS	NS	NS	NS	-1.046	0.011
cg16125291	y3	LPL	NS	NS	NS	NS	NS	NS
cg16125291	y6	LPL	NS	NS	NS	NS	NS	NS
cg17945153	y0	CCND3	NS	NS	NS	NS	NS	NS
cg17945153	y3	CCND3	NS	NS	-2.311	0.0106	NS	NS
cg17945153	y6	CCND3	NS	NS	NS	NS	NS	NS
cg21926875	y0	EPCAM	-1.791	0.00654	NS	NS	NS	NS
cg21926875	y3	EPCAM	NS	NS	NS	NS	NS	NS
cg21926875	y6	EPCAM	NS	NS	NS	NS	NS	NS
cg23680049	y0	LONRF1	-4.104	0.0283	NS	NS	NS	NS
cg23680049	y3	LONRF1	NS	NS	NS	NS	NS	NS
cg23680049	y6	LONRF1	NS	NS	NS	NS	NS	NS
cg27498387	y0	ANK1	NS	NS	NS	NS	NS	NS
cg27498387	y3	ANK1	NS	NS	NS	NS	-1.041	0.018
cg27498387	y6	ANK1	NS	NS	NS	NS	NS	NS
cg04107939	y0	PLD1	NS	NS	NS	NS	NS	NS
cg04107939	y3	PLD1	NS	NS	NS	NS	NS	NS
cg04107939	y6	PLD1	NS	NS	NS	NS	NS	NS
cg07263235	y0	LPL	NS	NS	NS	NS	NS	NS
cg07263235	y3	LPL	NS	NS	NS	NS	NS	NS
cg07263235	y6	LPL	NS	NS	NS	NS	NS	NS
cg08122140	y0	EGLN3	NS	NS	NS	NS	NS	NS
cg08122140	y3	EGLN3	NS	NS	NS	NS	NS	NS
cg08122140	y6	EGLN3	NS	NS	NS	NS	NS	NS
cg08462941	y0	PTPRS	NS	NS	NS	NS	NS	NS
cg08462941	y3	PTPRS	NS	NS	NS	NS	NS	NS
cg08462941	y6	PTPRS	NS	NS	NS	NS	NS	NS
cg11428546	y0	AFF3	NS	NS	NS	NS	NS	NS
cg11428546	y3	AFF3	NS	NS	NS	NS	NS	NS
cg11428546	y6	AFF3	NS	NS	NS	NS	NS	NS
cg13464738	y0	MUC21	NS	NS	NS	NS	NS	NS
cg13464738	y3	MUC21	NS	NS	NS	NS	NS	NS
cg13464738	y6	MUC21	NS	NS	NS	NS	NS	NS
cg13701159	y0	TANK	NS	NS	NS	NS	NS	NS
cg13701159	y3	TANK	NS	NS	NS	NS	NS	NS
cg13701159	y6	TANK	NS	NS	NS	NS	NS	NS
cg13829419	y0	HIVEP2	NS	NS	NS	NS	NS	NS
cg13829419	y3	HIVEP2	NS	NS	NS	NS	NS	NS
cg13829419	y6	HIVEP2	NS	NS	NS	NS	NS	NS
cg14744537	y0	RAB27B	NS	NS	NS	NS	NS	NS
cg14744537	y3	RAB27B	NS	NS	NS	NS	NS	NS
cg14744537	y6	RAB27B	NS	NS	NS	NS	NS	NS
cg16110711	y0	APC	NS	NS	NS	NS	NS	NS
cg16110711	y3	APC	NS	NS	NS	NS	NS	NS
cg16110711	y6	APC	NS	NS	NS	NS	NS	NS
cg16451027	y0	APC	NS	NS	NS	NS	NS	NS
cg16451027	y3	APC	NS	NS	NS	NS	NS	NS
cg16451027	y6	APC	NS	NS	NS	NS	NS	NS
cg19459207	y0	EMB	NS	NS	NS	NS	NS	NS
cg19459207	y3	EMB	NS	NS	NS	NS	NS	NS
cg19459207	y6	EMB	NS	NS	NS	NS	NS	NS
cg20435463	y0	LPL	NS	NS	NS	NS	NS	NS
cg20435463	y3	LPL	NS	NS	NS	NS	NS	NS
cg20435463	y6	LPL	NS	NS	NS	NS	NS	NS
cg27449258	y0	ADARB1	NS	NS	NS	NS	NS	NS
cg27449258	y3	ADARB1	NS	NS	NS	NS	NS	NS
cg27449258	y6	ADARB1	NS	NS	NS	NS	NS	NS
